# Supplementary material for: Peptide microarray-based identification of dormancy-associated Mycobacterium tuberculosis antigens inducing immune responses among latent tuberculosis infection individuals in Thailand
Source: Sci Rep. 2023 Apr 28;13:6978. doi: 10.1038/s41598-023-34307-4 (PMC10141872; doi:10.1038/s41598-023-34307-4)
Supplement: Supplementary file 2 — Supplementary Tables. [file 41598_2023_34307_MOESM2_ESM.xlsx]

## Sheet: Antigen list
Supplementary Table 1. List of M. tuberculosis antigens associated with latency of tuberculosis and the antigenic properties
a The sum of drPeptides (obtained from every comparison) that elicited significantly stronger IgA responses in LTBI individuals is shown in percentage relative to the number of peptides tested in each protein.
b The protein antigens were ranked in accordance with the presence and proportion of peptides (%) preferentially recognized by LTBI individuals.
Rv number	GenInfo identifier (gi)	Length (aa)	Description	Peptides generated	% Peptide preferentially recognized by LTBI individualsa	Immunogenicity rankb
DosR regulon (n = 47)
Rv0079	15607221	273	Dormancy associated translation inhibitor (DATIN)	262	1.5	36
Rv0080	15607222	152	Conserved hypothetical protein	141	1.4	38
Rv0081	15607223	114	Probable transcriptional regulator (ArsR family)	103	5.8	12
Rv0569	15607709	88	Conserved hypothetical protein	77	0	49
Rv0570	15607710	692	Ribonucleotide reductase	681	3.7	24
Rv0571c	15607711	443	Conserved hypothetical protein	432	1.6	35
Rv0572c	15607712	113	Hypothetical protein	102	2.9	27
Rv0573c	15607713	463	Conserved hypothetical protein	452	3.9	20
Rv0574c	15607714	380	Conserved hypothetical protein	369	3.8	22
Rv1733c	15608871	210	Probable conserved transmembrane protein	199	10.6	2
Rv1734c	15608872	80	Conserved hypothetical protein	69	0	49
Rv1735c	15608873	165	Hypothetical membrane protein	154	4.5	17
Rv1736c	15608874	652	Probable fused nitrate reductase NarX	641	7.6	7
Rv1737c	15608875	395	Probable nitrate/nitrite transporter NarK2	384	4.4	18
Rv1738	15608876	94	Conserved hypothetical protein	83	7.2	9
Rv1812c	15608949	400	Probable dehydrogenase	389	0.7	46
Rv1813c	15608950	143	Conserved hypothetical protein	132	3.8	23
Rv1996	15609133	317	Universal stress protein	306	1.3	40
Rv1997	15609134	905	Probable metal cation transporter P-type ATPase A CtpF	894	6.3	10
Rv1998c	15609135	258	Conserved hypothetical protein	247	0.8	45
Rv2003c	15609140	285	Conserved hypothetical protein	274	8.8	3
Rv2004c	15609141	498	Conserved hypothetical protein	487	4.7	16
Rv2005c	15609142	295	Universal stress protein	284	5.3	14
Rv2006	57116935	1327	Probable trehalose-6-phosphate phosphatase OtsB1	1316	3.5	26
Rv2007c	15609144	114	Probable ferredoxin FdxA	103	0	49
Rv2028c	15609165	279	Universal stress protein	268	0.7	48
Rv2029c	15609166	339	Probable phosphofructokinase PfkB	328	3.9	21
Rv2030c	15609167	681	Conserved hypothetical protein	670	2.7	28
Rv2031c	15609168	144	Heat shock protein HspX; 14kDa antigen	133	2.3	29
Rv2032	15609169	331	Conserved hypothetical protein Acg	320	2.2	30
Rv2623	15609760	297	Universal stress protein TB31.7	286	0	50
Rv2624c	15609761	272	Universal stress protein	261	1.9	33
Rv2625c	15609762	393	Probable conserved transmembrane alanine and leucine rich protein	382	3.7	25
Rv2626c	15609763	143	Conserved hypothetical protein	132	0.7	47
Rv2627c	15609764	413	Conserved hypothetical protein	402	5.2	15
Rv2629	15609766	374	Conserved hypothetical protein	363	0.8	44
Rv2630	15609767	179	Hypothetical protein	168	1.2	42
Rv2631	57117009	432	Conserved hypothetical protein	421	4.3	19
Rv3126c	15610263	104	Hypothetical protein	93	7.5	8
Rv3127	15610264	344	Conserved hypothetical protein	333	1.5	37
Rv3128c	7477503	337	Conserved hypothetical protein	326	8.3	5
Rv3129	305662422	110	Conserved hypothetical protein	99	2	31
Rv3130c	15610266	463	Triacylglycerol synthase	452	7.9	6
Rv3131	448824799	332	Conserved hypothetical protein	321	1.2	41
Rv3132c	15610268	578	Hypoxia sensor histidine kinase DosS	567	1.8	34
Rv3133c	15610269	217	Transcriptional regulator DosR	206	8.7	4
Rv3134c	15610270	268	Universal stress protein	257	1.9	32
Hypoxic stress (n = 2)
Rv2026c	15609163	294	Universal stress protein	283	1.4	39
Rv2027c	15609164	573	Redox sensor histidine kinase DosT	562	1.1	43
Starvation stimulon (n = 2)
Rv2659c	15609796	375	Prophage integrase	364	11.8	1
Rv2660c	15609797	75	Hypothetical protein	64	6.3	11
Resuscitation from dormancy (n = 1)
Rv3407	15610543	99	Antitoxin VapB47	88	5.7	13
			Total	16730	640 peptides

## Sheet: ATB v. LTBI(n=12)
Supplementary Table 2. Differentially recognized peptides in comparison of ATB to LTBI
Positive and negative values of log-fold change (logFC) indicate over- and under-recognition of the peptides, respectively, as compared to the reference (LTBI).
B = log odds for differential recognition
PROBE_ID	PROBE_SEQUENCE	POSITION STARTED	logFC	AveExpr	t	P.Value	adj.P.Val	B
Rv0574c_15607714;276	RGKPILYGCGDVVDDY	276	2.63184	6.29578	7.94075	3.82e-08	0.000651087	8.18097
Rv2030c_15609167;404	RYACFDHACADDGQAY	404	3.43204	6.98935	7.63227	7.6e-08	0.000651087	7.60944
Rv2006_57116935;1126	DRILEAEGDSVNNYQA	1126	1.78115	7.58129	7.25605	1.79e-07	0.00102059	6.89078
Rv3128c_7477503;100	GDTVAHCGPTLKGEFA	100	2.75714	6.26125	7.04634	2.9e-07	0.00124266	6.48001
Rv2026c_15609163;12	VGVDGSAQSNAAVAWA	12	2.24076	6.89323	6.92604	3.84e-07	0.00128745	6.24112
Rv2629_15609766;157	AGWNGYGDFQHTTEEA	157	3.06118	7.67951	6.83005	4.81e-07	0.00128745	6.04882
Rv2006_57116935;1100	QFEGYSELAELDWDHY	1100	3.05584	5.51954	6.79208	5.26e-07	0.00128745	5.97235
Rv2030c_15609167;405	YACFDHACADDGQAYG	405	3.20094	7.30707	6.66597	7.09e-07	0.00151771	5.71676
Rv2028c_15609165;12	VGIDGSKPAVQAALWA	12	2.43225	8.24624	6.4095	1.31e-06	0.00226808	5.18934
Rv2003c_15609140;34	RGRSRPPNADCCWNQL	34	1.74618	7.50206	6.4042	1.32e-06	0.00226808	5.17833
Rv2006_57116935;1099	SQFEGYSELAELDWDH	1099	2.11335	6.16748	6.01822	3.37e-06	0.00525503	4.36605
Rv2005c_15609142;77	KLAKEAVGADRKLSVK	77	-1.957	5.45861	-5.89346	4.58e-06	0.0065401	4.09909
Rv0573c_15607713;390	RIRQHAPTLDGARDWA	390	1.77451	5.82439	5.76419	6.3e-06	0.00735959	3.82038
Rv3128c_7477503;78	LRNSIKVRRAGDEVEA	78	1.97941	5.9371	5.7463	6.58e-06	0.00735959	3.78165
Rv3130c_15610266;147	HLLAGLSDESMSDSFA	147	1.85676	5.9443	5.72355	6.96e-06	0.00735959	3.73234
Rv2030c_15609167;407	CFDHACADDGQAYGFA	407	2.24808	7.37983	5.70435	7.3e-06	0.00735959	3.69067
Rv1812c_15608949;196	VGSDMGLSARPVIEQA	196	1.82163	7.12643	5.66421	8.07e-06	0.00767709	3.60343
Rv2627c_15609764;230	FPGEDVLDDVHGTAQA	230	2.26783	6.83999	5.59791	9.51e-06	0.00857343	3.45892
Rv0574c_15607714;176	VGSVAAESSGVPESWA	176	2.11285	6.90519	5.37562	1.65e-05	0.013161	2.9709
Rv2030c_15609167;406	ACFDHACADDGQAYGF	406	2.05931	8.04545	5.37419	1.66e-05	0.013161	2.96773
Rv2004c_15609141;28	TAVVVLAGDRAFKAKK	28	-1.58437	4.82884	-5.3672	1.69e-05	0.013161	2.95231
Rv3132c_15610268;478	FVGPLSVVDSALADQA	478	1.73078	7.35423	5.31016	1.95e-05	0.0143588	2.82623
Rv3127_15610264;114	QRRTDRLPFDSPMYWH	114	1.66123	4.91164	5.29768	2.01e-05	0.0143588	2.79859
Rv2003c_15609140;64	GRDAAAYDAWYDSPTG	64	1.94508	8.54193	5.27114	2.15e-05	0.0147329	2.7398
Rv1813c_15608950;32	AHLANGSMSEVMMSEI	32	2.28028	5.79767	5.24458	2.3e-05	0.0151425	2.68089
Rv2007c_15609144;45	ACKPACRVEAIYWEGD	45	1.55389	5.54844	5.21355	2.48e-05	0.0156658	2.61201
Rv2003c_15609140;245	GLARYDIEAAHDGIQA	245	1.91343	7.43453	5.20154	2.56e-05	0.0156658	2.58532
Rv2003c_15609140;33	PRGRSRPPNADCCWNQ	33	1.18575	8.32332	5.17635	2.73e-05	0.016114	2.52931
Rv3134c_15610270;21	THAALWAVDEAVNRDI	21	1.92316	4.97712	5.14715	2.94e-05	0.0167639	2.46432
Rv2659c_15609796;1	MTQTGKRQRRKFGRIR	1	-1.75445	4.95497	-5.10773	3.24e-05	0.0175673	2.37645
Rv0570_15607710;487	RRLAEERGAFPAFTDS	487	1.53956	6.39503	5.10291	3.28e-05	0.0175673	2.36572
Rv1736c_15608874;409	AVCRTGDMMGELFWTV	409	1.60806	5.20458	5.07959	3.48e-05	0.0180655	2.31369
Rv1998_15609135;223	AHAARAVSDGEQLPRS	223	1.9241	5.7263	5.04821	3.77e-05	0.0189774	2.24359
Rv2030c_15609167;448	AYARQDGLLAEDELFY	448	2.7412	6.67751	4.9708	4.58e-05	0.0224107	2.07043
Rv0570_15607710;373	ATNPCGEVPLLPYESC	373	1.76211	7.12696	4.90545	5.4e-05	0.0256983	1.92394
Rv2003c_15609140;238	CTLHQPPGLARYDIEA	238	1.80085	6.27848	4.88852	5.64e-05	0.025899	1.88595
Rv1738_15608876;61	LSVARALSDLGKRMLK	61	-1.71528	5.1395	-4.88098	5.74e-05	0.025899	1.86903
Rv0574c_15607714;53	NGRIPLPVDWRWPWGE	53	1.90923	6.02999	4.84968	6.22e-05	0.0273132	1.79874
Rv2623_15609760;145	VIIHDEDSVMPHPQQA	145	1.94279	6.96212	4.83863	6.39e-05	0.0273849	1.77392
Rv1736c_15608874;132	YREAKARLGDPVAAWA	132	2.12866	7.57419	4.80685	6.93e-05	0.028954	1.70247
Rv3127_15610264;256	ECTMAGMATCTLTHLI	256	0.967586	4.41089	4.76734	7.66e-05	0.0312366	1.61361
Rv2032_15609169;120	RRTDRLPFAEPPDWDL	120	1.26978	7.73332	4.74762	8.05e-05	0.0320721	1.56922
Rv3130c_15610266;436	IEDAVARLVAISKRRK	436	-1.44202	4.69379	-4.72467	8.53e-05	0.033025	1.51754
Rv0573c_15607713;389	RRIRQHAPTLDGARDW	389	1.2323	5.04902	4.70987	8.86e-05	0.033025	1.48421
Rv1735c_15608873;91	HLPIVESIGEFEGWVA	91	1.50076	5.69845	4.70252	9.02e-05	0.033025	1.46765
Rv2623_15609760;194	HAWSDVDVSEWPGIDW	194	2.02681	6.36032	4.68989	9.32e-05	0.033025	1.4392
Rv2631_57117009;224	DRQLACVPVHSPDGQA	224	1.67688	7.37545	4.68275	9.49e-05	0.033025	1.42313
Rv2659c_15609796;2	TQTGKRQRRKFGRIRQ	2	-1.17557	4.7893	-4.68149	9.52e-05	0.033025	1.42027
Rv2659c_15609796;232	RAVVRVGEGFKVTTPK	232	-2.20409	5.57221	-4.6765	9.64e-05	0.033025	1.40903
Rv2005c_15609142;73	ANAVKLAKEAVGADRK	73	-1.7012	5.62867	-4.66175	0.000100053	0.03361	1.37579
Rv2026c_15609163;60	MTEWQKDNAQQVIEQA	60	1.60164	8.32087	4.62106	0.000110918	0.0365432	1.28405
Rv1738_15608876;62	SVARALSDLGKRMLKV	62	-1.45376	4.923	-4.51915	0.000143605	0.0464196	1.0541
Rv1996_15609133;215	PRLNWAPIEWRNLEDE	215	1.8162	6.10866	4.50479	0.000148927	0.0472485	1.02169
Rv2003c_15609140;32	LPRGRSRPPNADCCWN	32	1.05729	8.25641	4.49636	0.00015214	0.0473904	1.00267

## Sheet: ATB v. EHC
Supplementary Table 3. Differentially recognized peptides in comparison of ATB to EHC
Positive and negative values of log-fold change (logFC) indicate over- and under-recognition of the peptides, respectively, as compared to the reference (EHC).
B = log odds for differential recognition
PROBE_ID	PROBE_SEQUENCE	POSITION STARTED	logFC	AveExpr	t	P.Value	adj.P.Val	B
Rv2629_15609766;157	AGWNGYGDFQHTTEEA	157	2.96452	7.72784	7.15464	2.34e-07	0.000325017	6.98478
Rv2007c_15609144;25	CIYEGARMLYINPDEC	25	1.8603	7.20283	4.00358	0.000534094	0.0408487	-0.16247
Rv2030c_15609167;194	ATMPTPFLAVGESFWD	194	1.07308	4.6847	4.0525	0.000472297	0.0376344	-0.0484059
Rv2030c_15609167;404	RYACFDHACADDGQAY	404	2.7152	7.34777	5.81542	5.69e-06	0.0023755	4.05788
Rv2007c_15609144;29	GARMLYINPDECVDCG	29	1.94711	7.29434	4.14642	0.000372852	0.0325903	0.171053
Rv3134c_15610270;228	RHLAANAKPGQLFVAD	228	2.48072	4.95825	4.64652	0.000105465	0.0149324	1.34525
Rv2624c_15609761;67	LREAQSAVEAAGKLVK	67	-1.66178	6.19532	-3.95211	0.000607748	0.0439722	-0.282245
Rv1812c_15608949;196	VGSDMGLSARPVIEQA	196	1.18515	7.44467	3.92755	0.000646365	0.0451981	-0.339336
Rv2030c_15609167;405	YACFDHACADDGQAYG	405	2.64667	7.5842	5.1645	2.86e-05	0.00731779	2.55861
Rv2007c_15609144;31	RMLYINPDECVDCGAC	31	1.86186	6.87672	4.09354	0.000425961	0.0352511	0.0474218
Rv2028c_15609165;255	LVGAPGNAVLQEAGCT	255	2.20549	6.86082	3.92981	0.000642709	0.0451981	-0.33408
Rv2005c_15609142;46	ADVATWPPMPYPETWG	46	1.01763	8.67528	4.20377	0.000322671	0.0307029	0.305309
Rv3127_15610264;27	SGSEHTTVHLFVNRHR	27	-0.441764	3.86375	-4.87314	5.95e-05	0.0118592	1.87739
Rv2026c_15609163;12	VGVDGSAQSNAAVAWA	12	1.73999	7.14362	5.50024	1.24e-05	0.00393811	3.33669
Rv3128c_7477503;46	LAMSAASIDRYLKTAK	46	-1.28722	4.93216	-4.14439	0.000374762	0.032591	0.166308
Rv2031c_15609168;79	AERTEQKDFDGRSEFA	79	1.99072	7.72171	4.59167	0.000121138	0.0163412	1.21633
Rv2007c_15609144;88	GSPGGAAAVGPIGVDT	88	1.96958	7.35931	4.16864	0.000352546	0.0316694	0.223059
Rv2007c_15609144;90	PGGAAAVGPIGVDTPL	90	1.57611	7.63182	4.17348	0.00034827	0.0315691	0.234393
Rv1996_15609133;40	VVQVVPPVITAPEGWA	40	1.26633	7.16725	3.91147	0.000672949	0.0460356	-0.376679
Rv0573c_15607713;26	ERMSGTAVFEIFFRKL	26	-0.68937	4.40748	-4.76769	7.77e-05	0.0132224	1.62994
Rv0572c_15607712;1	MGEHAIKRHMRQRKPT	1	-1.01813	4.46502	-6.31254	1.7e-06	0.0010034	5.17262
Rv2623_15609760;145	VIIHDEDSVMPHPQQA	145	1.92091	6.97305	4.81003	6.98e-05	0.0127212	1.72934
Rv2627c_15609764;113	FAQPPPLTEVAVRKVK	113	-1.65497	5.0835	-4.7199	8.76e-05	0.0140299	1.51769
Rv2007c_15609144;93	AAAVGPIGVDTPLVAA	93	2.60042	6.93356	4.1891	0.000334822	0.0313452	0.270969
Rv2623_15609760;194	HAWSDVDVSEWPGIDW	194	1.86767	6.43989	4.52863	0.000142056	0.0175087	1.06812
Rv2007c_15609144;94	AAVGPIGVDTPLVAAI	94	2.80507	6.36538	4.75462	8.03e-05	0.0132234	1.59924
Rv2007c_15609144;95	AVGPIGVDTPLVAAIP	95	2.24513	6.55201	3.94255	0.00062251	0.0442525	-0.304488
Rv2006_57116935;357	SHHQNAAATAAIDGLA	357	1.78628	4.80264	4.14054	0.000378412	0.032629	0.157307
Rv3127_15610264;65	LRIAMTAAHWQANITR	65	-0.417372	4.22406	-4.39543	0.000198898	0.0222713	0.755049
Rv2006_57116935;361	NAAATAAIDGLAEAAA	361	1.49988	5.6192	4.12473	0.000393788	0.0331076	0.120326
Rv2030c_15609167;406	ACFDHACADDGQAYGF	406	1.74755	8.20133	4.82135	6.78e-05	0.0126318	1.75592
Rv2026c_15609163;60	MTEWQKDNAQQVIEQA	60	1.35748	8.44295	4.09153	0.000428127	0.0352511	0.0427139
Rv2004c_15609141;28	TAVVVLAGDRAFKAKK	28	-2.27351	5.17341	-5.30236	2.03e-05	0.00557808	2.87917
Rv3130c_15610266;47	QRLRPCTRFGQRLRLR	47	-0.716063	4.34914	-6.18984	2.28e-06	0.00118519	4.90034
Rv0573c_15607713;337	GRTKFSSGKVIYPGRK	337	-0.952677	4.47006	-6.96612	3.62e-07	0.000333413	6.5881
Rv2005c_15609142;56	YPETWGVWQEDEGRQI	56	1.71742	7.80674	5.01758	4.14e-05	0.0089746	2.21564
Rv0574c_15607714;81	CLINLETTITADGEFA	81	1.39952	6.84468	4.2741	0.000270208	0.0272306	0.470187
Rv3128c_7477503;48	MSAASIDRYLKTAKAK	48	-2.12795	5.18145	-6.25341	1.96e-06	0.00104839	5.04165
Rv1812c_15608949;225	VAAVSPGGVTLSSGER	225	2.36958	6.35565	4.66861	9.97e-05	0.0145258	1.39717
Rv2007c_15609144;98	PIGVDTPLVAAIPVEC	98	1.87502	5.83959	4.25858	0.000280997	0.0279224	0.433802
Rv1998_15609135;66	LAPLQCYVSVDIEDGY	66	1.409	5.04058	4.79576	7.24e-05	0.0128931	1.69584
Rv3127_15610264;66	RIAMTAAHWQANITRF	66	-0.672671	4.38945	-4.64828	0.000104997	0.0149324	1.34938
Rv0570_15607710;80	VARVYIIYRQRRAELR	80	-0.522076	4.07121	-4.13409	0.000384617	0.0329463	0.142207
Rv2006_57116935;374	AAAQLADALREIAGAV	374	1.81228	5.18041	3.88648	0.000716414	0.0475721	-0.434656
Rv2006_57116935;417	RRLGHAAGLRVTTGRK	417	-0.703708	4.23531	-5.24494	2.34e-05	0.00612682	2.74582
Rv3132c_15610268;206	YQQAKARQSWIEATRD	206	1.40033	7.38404	3.88869	0.000712448	0.0474929	-0.429514
Rv0572c_15607712;2	GEHAIKRHMRQRKPTK	2	-0.902278	4.1499	-7.16184	2.3e-07	0.000325017	6.99983
Rv2630_15609767;5	DDHINPPRPRGLDVPC	5	1.42617	7.74506	3.90898	0.000677152	0.0460356	-0.382447
Rv1998_15609135;67	APLQCYVSVDIEDGYS	67	1.36067	6.02623	4.5714	0.000127504	0.0168031	1.16867
Rv3132c_15610268;207	QQAKARQSWIEATRDI	207	1.47025	6.29708	4.06242	0.000460658	0.0368785	-0.0252533
Rv0574c_15607714;176	VGSVAAESSGVPESWA	176	1.67519	7.12402	3.89338	0.000704135	0.0473068	-0.418643
Rv2003c_15609140;17	GWESPQCRSIRARLLL	17	-0.493366	4.22155	-4.55935	0.000131447	0.0168206	1.14033
Rv1998_15609135;223	AHAARAVSDGEQLPRS	223	1.57495	5.90087	4.20171	0.000324344	0.0307029	0.300504
Rv2026c_15609163;193	HAWTDLGMFPVLGMDW	193	2.0901	5.5329	4.17499	0.000346951	0.0315691	0.237916
Rv3127_15610264;117	TDRLPFDSPMYWHLFE	117	1.34867	4.46782	4.25424	0.000284092	0.0279717	0.42362
Rv3134c_15610270;236	PGQLFVADSHSAHELC	236	1.34208	4.6095	3.9484	0.000613434	0.0439722	-0.290876
Rv2624c_15609761;92	AGPVLVEASRDAEMIC	92	1.26542	5.4042	3.92286	0.000654009	0.0453611	-0.35023
Rv3126c_15610263;2	VIRFDQIGSLVLSMKS	2	-0.697976	4.41814	-3.94927	0.000612099	0.0439722	-0.288856
Rv2003c_15609140;18	WESPQCRSIRARLLLP	18	-0.578121	4.51526	-4.51148	0.000148348	0.0181536	1.0278
Rv1996_15609133;233	KMLARRLSGWQDRYPD	233	1.94199	5.63326	5.02118	4.1e-05	0.0089746	2.22407
Rv2624c_15609761;94	PVLVEASRDAEMICVG	94	1.30349	5.22356	3.98136	0.000564733	0.0420423	-0.214194
Rv1812c_15608949;251	GMRASRLTEQLPVARD	251	1.58712	6.17519	3.85901	0.000767386	0.0497987	-0.498301
Rv0573c_15607713;338	RTKFSSGKVIYPGRKQ	338	-0.776948	4.59613	-5.42277	1.5e-05	0.00451203	3.15796
Rv2006_57116935;418	RLGHAAGLRVTTGRKV	418	-0.503492	4.13163	-4.16805	0.000353073	0.0316694	0.22167
Rv1735c_15608873;138	ADDTHAIICRPPRSFD	138	1.11842	4.71362	5.07712	3.56e-05	0.00836256	2.35479
Rv2030c_15609167;407	CFDHACADDGQAYGFA	407	2.28917	7.35929	5.49923	1.24e-05	0.00393811	3.33437
Rv2005c_15609142;65	EDEGRQIVANAVKLAK	65	-2.24803	7.26626	-4.18487	0.000338412	0.0315091	0.261062
Rv2631_57117009;177	AAAPMGLAEGTVCVMI	177	0.791312	4.20702	3.88982	0.000710436	0.0474929	-0.426894
Rv1997_15609134;256	ILGLAALTFGVGLLRR	256	-0.508463	4.12825	-4.60211	0.000117985	0.0163218	1.24086
Rv2631_57117009;294	GQLRSVCVHRKGATRS	294	-0.488812	4.13067	-4.07823	0.000442695	0.0356753	0.0116587
Rv1737c_15608875;9	VLATWISVVNFWAWNL	9	-0.400915	3.7209	-3.92113	0.000656847	0.0453611	-0.354242
Rv2631_57117009;295	QLRSVCVHRKGATRSL	295	-0.616013	4.24802	-4.30802	0.000248033	0.0259104	0.54978
Rv3127_15610264;188	AHGVPPDTLASDAERL	188	2.09269	6.2808	4.585	0.000123199	0.0164756	1.20063
Rv2659c_15609796;1	MTQTGKRQRRKFGRIR	1	-1.68063	4.91806	-7.76795	5.85e-08	0.000230486	8.23738
Rv3129_305662422;75	CVRVIPWEITGRHFRF	75	-0.434182	3.9082	-3.96436	0.000589365	0.0431496	-0.253774
Rv1737c_15608875;141	MVGTALSAFFTPRFVR	141	-0.435707	4.09419	-4.03918	0.000488379	0.0386819	-0.0794712
Rv3127_15610264;189	HGVPPDTLASDAERLR	189	1.79685	6.54326	3.92112	0.00065687	0.0453611	-0.354274
Rv2006_57116935;431	RKVVELRPDIAWDKGK	431	-2.53485	5.64224	-6.85092	4.74e-07	0.000368895	6.34307
Rv3128c_7477503;72	TKPSPLLRNSIKVRRA	72	-0.733416	4.3352	-4.69529	9.32e-05	0.0143912	1.45987
Rv0570_15607710;373	ATNPCGEVPLLPYESC	373	1.55157	7.23223	4.39179	0.000200736	0.0223301	0.746494
Rv2006_57116935;629	LLSYRQTFDLRRATLT	629	-0.639587	4.05001	-5.3498	1.8e-05	0.00514116	2.98915
Rv2631_57117009;331	PGTMGTASYVLAGVTG	331	0.993192	4.42758	4.59952	0.00011876	0.0163218	1.23477
Rv3128c_7477503;73	KPSPLLRNSIKVRRAG	73	-0.738964	4.48524	-4.48477	0.000158706	0.0190136	0.965014
Rv3128c_7477503;78	LRNSIKVRRAGDEVEA	78	1.64496	6.10433	5.24144	2.36e-05	0.00612682	2.73768
Rv0572c_15607712;6	IKRHMRQRKPTKHPLA	6	-0.631706	4.12753	-4.69601	9.31e-05	0.0143912	1.46157
Rv1736c_15608874;142	PVAAWADIQADPRRRR	142	-1.20369	4.80814	-5.60962	9.44e-06	0.00351631	3.58811
Rv1733c_15608871;5	TRDREGATMITFRLRL	5	-0.629185	4.31558	-5.37811	1.68e-05	0.00495589	3.05471
Rv1737c_15608875;146	LSAFFTPRFVRWFGLF	146	-0.482526	3.94904	-4.67345	9.85e-05	0.0145258	1.40855
Rv3128c_7477503;100	GDTVAHCGPTLKGEFA	100	2.04826	6.61569	4.59842	0.000119089	0.0163218	1.2322
Rv2659c_15609796;2	TQTGKRQRRKFGRIRQ	2	-1.1309	4.76696	-9.37699	1.95e-09	1.67e-05	11.241
Rv2631_57117009;378	SLAKRGIIVRGTSRRG	378	-0.459283	4.04404	-3.93751	0.000630414	0.0446291	-0.31618
Rv2004c_15609141;29	AVVVLAGDRAFKAKKP	29	-1.95858	5.31514	-4.32204	0.000239408	0.0253181	0.582683
Rv2003c_15609140;23	CRSIRARLLLPRGRSR	23	-0.546788	4.23372	-4.0241	0.000507246	0.039681	-0.114633
Rv3130c_15610266;147	HLLAGLSDESMSDSFA	147	1.71808	6.01364	4.76624	7.8e-05	0.0132224	1.62654
Rv3130c_15610266;169	MQSQSASVRRGGFRVN	169	-0.626562	4.30176	-4.43308	0.000180853	0.0210773	0.843502
Rv1997_15609134;302	AIGMARMAKRRAVIRR	302	-0.978343	4.60203	-5.57515	1.03e-05	0.0037437	3.50899
Rv2006_57116935;634	QTFDLRRATLTRSLRF	634	-0.527925	4.25959	-4.1529	0.00036681	0.0322922	0.186225
Rv0570_15607710;469	RLATRLMRRIQQAAHT	469	-0.451153	3.93318	-4.22404	0.000306589	0.0296751	0.352805
Rv1736c_15608874;143	VAAWADIQADPRRRRR	143	-0.745915	4.42204	-4.84186	6.44e-05	0.0122105	1.80402
Rv3130c_15610266;315	PLQRLRIVHSRLTRAK	315	-0.854383	4.51949	-5.09862	3.38e-05	0.00823416	2.40499
Rv1997_15609134;303	IGMARMAKRRAVIRRL	303	-0.875449	4.67419	-4.56357	0.000130053	0.0168206	1.15025
Rv1733c_15608871;12	TMITFRLRLPCRTILR	12	-0.702453	4.39851	-4.7581	7.96e-05	0.0132234	1.60742
Rv2659c_15609796;3	QTGKRQRRKFGRIRQF	3	-1.18459	4.67103	-9.94763	6.34e-10	1.09e-05	12.2094
Rv3128c_7477503;126	GWVFTRTVRNNARTHI	126	-0.46487	4.04757	-4.12429	0.00039423	0.0331076	0.119284
Rv0570_15607710;497	PAFTDSRFARSGPRRN	497	-0.806065	4.50265	-5.04845	3.83e-05	0.00863226	2.28782
Rv2006_57116935;635	TFDLRRATLTRSLRFR	635	-0.680187	4.29157	-4.72803	8.58e-05	0.0138743	1.5368
Rv1736c_15608874;149	IQADPRRRRRYQRARG	149	-0.475705	4.09198	-3.85502	0.000775094	0.0499207	-0.507553
Rv2627c_15609764;116	PPPLTEVAVRKVKDRR	116	-1.19725	5.00059	-4.25723	0.000281962	0.0279224	0.430614
Rv2004c_15609141;150	ARRWHENLAELRHHAD	150	1.73311	4.83988	4.70274	9.15e-05	0.0143912	1.47739
Rv3128c_7477503;131	RTVRNNARTHILAGLK	131	-0.543262	4.20307	-4.03287	0.000496188	0.038994	-0.0941875
Rv1997_15609134;304	GMARMAKRRAVIRRLP	304	-0.962476	4.51424	-6.69614	6.81e-07	0.000466931	6.01079
Rv2003c_15609140;63	AGRDAAAYDAWYDSPT	63	1.29445	8.92144	4.26935	0.000273463	0.0273974	0.45906
Rv2003c_15609140;67	AAAYDAWYDSPTGRPI	67	1.37576	9.37395	4.01039	0.000525025	0.0405168	-0.146587
Rv2631_57117009;379	LAKRGIIVRGTSRRGI	379	-0.548966	4.28886	-4.1521	0.000367556	0.0322922	0.184337
Rv1733c_15608871;13	MITFRLRLPCRTILRV	13	-0.64839	4.29608	-4.13032	0.000388288	0.0330952	0.133387
Rv1736c_15608874;150	QADPRRRRRYQRARGK	150	-1.17538	4.5336	-7.62387	8.07e-08	0.000230486	7.94841
Rv1813c_15608950;87	EKCGDKTCKVVSRFTR	87	-0.575511	4.29394	-3.95291	0.000606542	0.0439722	-0.280403
Rv2003c_15609140;123	PSRDALMFARRRGVLV	123	-0.757237	4.46663	-4.32973	0.000234802	0.0251414	0.600742
Rv3128c_7477503;176	AGDNGIYFTRFRPYKK	176	-0.468226	4.16705	-5.00875	4.23e-05	0.00898159	2.195
Rv1736c_15608874;151	ADPRRRRRYQRARGKG	151	-0.965253	4.41343	-6.73138	6.27e-07	0.000447635	6.08676
Rv2659c_15609796;4	TGKRQRRKFGRIRQFN	4	-1.31815	4.64014	-6.2611	1.92e-06	0.00104839	5.05871
Rv0571c_15607711;106	QRRAERFRRGRDRIPL	106	-0.583324	4.09429	-4.19004	0.000334034	0.0313452	0.273158
Rv3128c_7477503;177	GDNGIYFTRFRPYKKN	177	-0.518001	4.07359	-4.74999	8.12e-05	0.0132512	1.58838
Rv2006_57116935;813	RYAELCQQHVRAWARL	813	-0.453836	3.87534	-4.81052	6.97e-05	0.0127212	1.73049
Rv1733c_15608871;14	ITFRLRLPCRTILRVF	14	-0.672345	4.36502	-5.56713	1.05e-05	0.0037437	3.49056
Rv0570_15607710;508	GPRRNAQVTSVAPTGT	508	-1.4735	5.57694	-4.13992	0.000379008	0.032629	0.155847
Rv2627c_15609764;117	PPLTEVAVRKVKDRRR	117	-1.31431	4.85994	-5.54292	1.11e-05	0.00382522	3.43492
Rv2631_57117009;418	ARKVARLVPLGCVKG	418	-0.407472	4.04497	-4.28503	0.000262854	0.0267475	0.495832
Rv1997_15609134;305	MARMAKRRAVIRRLPA	305	-0.786322	4.37034	-6.01221	3.51e-06	0.00167185	4.50276
Rv2006_57116935;897	MPKVARSLLDYRYRRL	897	-0.594619	4.19094	-4.41168	0.000190896	0.0218029	0.793237
Rv3130c_15610266;317	QRLRIVHSRLTRAKAG	317	-0.498812	4.07353	-3.85638	0.00077245	0.0499207	-0.50439
Rv1733c_15608871;17	RLRLPCRTILRVFSRN	17	-0.7283	4.36045	-4.69813	9.26e-05	0.0143912	1.46654
Rv0572c_15607712;7	KRHMRQRKPTKHPLAQ	7	-0.474828	3.89463	-4.22004	0.000309692	0.029807	0.34345
Rv2006_57116935;907	YRYRRLPAARRAAHRA	907	-0.622355	4.27837	-5.0308	4e-05	0.00890654	2.24657
Rv2006_57116935;909	YRRLPAARRAAHRAGH	909	-0.443793	4.00665	-4.07747	0.000443547	0.0356753	0.00987402
Rv1735c_15608873;148	PPRSFDHQVRAFRRNQ	148	-0.643962	4.33596	-4.00071	0.000537959	0.0409413	-0.169156
Rv1733c_15608871;22	CRTILRVFSRNPLVRG	22	-0.511266	4.04851	-3.89549	0.000700431	0.0472433	-0.413758
Rv0574c_15607714;319	LISLQMLPLRVSRMRL	319	-0.651695	4.40111	-4.76089	7.9e-05	0.0132234	1.61399
Rv2659c_15609796;5	GKRQRRKFGRIRQFNS	5	-0.896983	4.41444	-5.14179	3.03e-05	0.00763247	2.5057
Rv0079_15607221;130	PAEALVTRRKPVVLRR	130	-0.662488	4.35455	-4.00613	0.000530679	0.0407695	-0.15652
Rv1997_15609134;306	ARMAKRRAVIRRLPAV	306	-0.79367	4.39594	-4.68243	9.63e-05	0.0145258	1.42965
Rv1733c_15608871;181	ALLALTRAILIRVRNA	181	-0.480447	4.09919	-4.29659	0.000255296	0.0263477	0.522953
Rv3127_15610264;191	VPPDTLASDAERLRVD	191	1.56313	7.1156	4.23924	0.00029505	0.0288387	0.388452
Rv0572c_15607712;16	TKHPLAQKRGARILVF	16	-0.676027	4.14971	-4.31404	0.000244291	0.025676	0.563912
Rv2006_57116935;974	HYYQVTGDRQYLVDCG	974	1.48044	4.32454	5.50636	1.22e-05	0.00393811	3.35078
Rv0573c_15607713;342	SSGKVIYPGRKQVFRK	342	-1.01233	4.57451	-7.65036	7.61e-08	0.000230486	8.00179
Rv1736c_15608874;152	DPRRRRRYQRARGKGG	152	-0.760228	4.42301	-6.43022	1.28e-06	0.000812857	5.43192
Rv3126c_15610263;57	TPERDRARRDRDHHPW	57	1.29494	4.88438	3.99914	0.000540085	0.0409413	-0.172814
Rv1733c_15608871;182	LLALTRAILIRVRNAS	182	-0.549376	4.25367	-4.28353	0.000263853	0.0267475	0.492307
Rv0574c_15607714;344	WLRNTIERISRRFGIR	344	-0.702822	4.30829	-5.70342	7.49e-06	0.00291594	3.80276
Rv2006_57116935;977	QVTGDRQYLVDCGAEL	977	1.12113	5.93721	3.94643	0.000616477	0.0440062	-0.295461
Rv1997_15609134;354	EIRATGTGYAPDVLLC	354	0.975117	4.38266	4.67409	9.84e-05	0.0145258	1.41006
Rv3132c_15610268;364	QAALAWQLATSQRRMR	364	-0.706665	4.64868	-4.12704	0.000391509	0.0331076	0.125716
Rv3130c_15610266;335	RQFGNTLMAIANRLPF	335	-0.810141	4.21404	-4.09923	0.000419904	0.0349214	0.0607145
Rv1733c_15608871;183	LALTRAILIRVRNASW	183	-0.603964	4.34081	-4.3439	0.000226547	0.0244101	0.634018
Rv3128c_7477503;178	DNGIYFTRFRPYKKNH	178	-0.486003	4.02596	-4.42841	0.000182995	0.0211829	0.832549
Rv3128c_7477503;179	NGIYFTRFRPYKKNHG	179	-0.579226	4.2037	-3.90957	0.000676157	0.0460356	-0.381086
Rv3133c_15610269;103	VKDIKGMELARAVKDV	103	-1.47541	5.95535	-4.16093	0.000359466	0.0319087	0.205006
Rv2627c_15609764;119	LTEVAVRKVKDRRRSF	119	-1.0298	4.59257	-7.05021	2.98e-07	0.000325017	6.76571
Rv1736c_15608874;153	PRRRRRYQRARGKGGL	153	-1.0534	4.59748	-5.92757	4.32e-06	0.00192012	4.31195
Rv2003c_15609140;124	SRDALMFARRRGVLVA	124	-0.547222	4.19752	-4.17729	0.000344946	0.0315691	0.2433
Rv1736c_15608874;154	RRRRRYQRARGKGGLV	154	-0.896548	4.45188	-7.19823	2.12e-07	0.000325017	7.07573
Rv0573c_15607713;389	RRIRQHAPTLDGARDW	389	1.15968	5.08533	4.55899	0.000131565	0.0168206	1.1395
Rv3130c_15610266;436	IEDAVARLVAISKRRK	436	-1.71608	4.83082	-4.84831	6.34e-05	0.0122105	1.81917
Rv1997_15609134;820	FYLFSCRSLTRSAWRL	820	-0.789402	4.47585	-5.06936	3.63e-05	0.00841199	2.33666
Rv1997_15609134;821	YLFSCRSLTRSAWRLG	821	-0.54525	4.27132	-4.47922	0.000160947	0.0191482	0.95197
Rv1738_15608876;61	LSVARALSDLGKRMLK	61	-1.12384	4.84378	-6.28588	1.81e-06	0.00103418	5.11362
Rv1997_15609134;823	FSCRSLTRSAWRLGMF	823	-0.705257	4.48647	-4.67196	9.89e-05	0.0145258	1.40506
Rv3133c_15610269;168	KQIADRMFLAEKTVKN	168	-2.31191	5.93549	-5.93155	4.28e-06	0.00192012	4.32095
Rv0571c_15607711;42	VAKSLQAPLDVLVVRK	42	-0.79776	4.37697	-4.80447	7.08e-05	0.0127649	1.7163
Rv0570_15607710;536	PMFAIAFTRAIVGRHL	536	-0.505388	4.12944	-4.30168	0.000252034	0.0261688	0.534906
Rv3130c_15610266;439	AVARLVAISKRRKVTR	439	-0.49809	4.19675	-3.95117	0.000609184	0.0439722	-0.284432
Rv3130c_15610266;440	VARLVAISKRRKVTRR	440	-0.782735	4.41852	-5.50183	1.23e-05	0.00393811	3.34034
Rv3130c_15610266;441	ARLVAISKRRKVTRRR	441	-0.821206	4.46805	-6.13092	2.63e-06	0.00128875	4.76889
Rv2659c_15609796;6	KRQRRKFGRIRQFNSG	6	-1.19009	4.48144	-6.98771	3.44e-07	0.000333413	6.6338
Rv3130c_15610266;442	RLVAISKRRKVTRRRG	442	-0.912644	4.52035	-7.20942	2.06e-07	0.000325017	7.09904
Rv2659c_15609796;7	RQRRKFGRIRQFNSGR	7	-0.850486	4.43379	-7.04539	3.01e-07	0.000325017	6.75555
Rv2627c_15609764;123	AVRKVKDRRRSFYRIF	123	-0.867775	4.4774	-7.04219	3.04e-07	0.000325017	6.74883
Rv3130c_15610266;443	LVAISKRRKVTRRRGA	443	-0.873764	4.44069	-6.93509	3.89e-07	0.000333413	6.52231
Rv1738_15608876;62	SVARALSDLGKRMLKV	62	-0.87515	4.63369	-5.29758	2.05e-05	0.00557808	2.86808
Rv1997_15609134;825	CRSLTRSAWRLGMFAN	825	-0.668685	4.56451	-5.07811	3.55e-05	0.00836256	2.35711
Rv2659c_15609796;8	QRRKFGRIRQFNSGRW	8	-0.486325	4.09791	-4.07895	0.000441888	0.0356753	0.0133514
Rv3130c_15610266;445	AISKRRKVTRRRGALS	445	-1.29557	4.80723	-6.89225	4.3e-07	0.000350889	6.4312
Rv1736c_15608874;155	RRRRYQRARGKGGLVR	155	-0.693207	4.27951	-6.46153	1.19e-06	0.000783313	5.50058
Rv2659c_15609796;9	RRKFGRIRQFNSGRWQ	9	-0.661943	4.22256	-5.05531	3.76e-05	0.00859781	2.30386
Rv0572c_15607712;46	HLDSMRREKNAYYFQD	46	1.44449	5.4374	3.90088	0.000691037	0.0467938	-0.40125
Rv3130c_15610266;446	ISKRRKVTRRRGALSL	446	-0.896532	4.44915	-4.97002	4.66e-05	0.00974478	2.10439
Rv2659c_15609796;30	PDGRVYIAPKTFNAKI	30	-1.33029	4.95658	-5.54197	1.12e-05	0.00382522	3.43274
Rv3133c_15610269;173	RMFLAEKTVKNYVSRL	173	-0.74031	4.26241	-4.08073	0.000439916	0.0356753	0.0175018
Rv0573c_15607713;411	ALPPELRSLEDTGYSY	411	1.9314	6.13914	5.1275	3.14e-05	0.00779637	2.47237
Rv1997_15609134;827	SLTRSAWRLGMFANRW	827	-0.616469	4.49319	-4.8614	6.13e-05	0.0120747	1.84987
Rv1736c_15608874;158	RYQRARGKGGLVRVSW	158	-0.534527	4.14772	-3.9809	0.000565395	0.0420423	-0.21528
Rv1997_15609134;830	RSAWRLGMFANRWIIL	830	-0.499227	4.16103	-4.17858	0.000343824	0.0315691	0.246326
Rv1738_15608876;63	VARALSDLGKRMLKVS	63	-1.00491	5.00076	-5.77723	6.24e-06	0.00251789	3.97105
Rv0573c_15607713;412	LPPELRSLEDTGYSYP	412	1.71803	7.00842	4.54587	0.000136001	0.0171913	1.10864
Rv0572c_15607712;50	MRREKNAYYFQDGNAL	50	1.92348	6.33441	4.18013	0.000342487	0.0315691	0.249945
Rv2627c_15609764;124	VRKVKDRRRSFYRIFF	124	-0.744339	4.38	-4.43588	0.000179576	0.0210719	0.850089
Rv2659c_15609796;85	LKQRGIKDRTRAHYRK	85	-0.855487	4.59282	-4.01344	0.000521022	0.0404591	-0.139487
Rv1736c_15608874;512	GITTLAGVTLLIYRRR	512	-0.559798	4.17531	-4.54451	0.000136471	0.0171913	1.10544
Rv2005c_15609142;73	ANAVKLAKEAVGADRK	73	-2.54342	6.04978	-5.36154	1.75e-05	0.00507742	3.01634
Rv2659c_15609796;86	KQRGIKDRTRAHYRKL	86	-1.03478	4.69619	-4.40595	0.00019368	0.0219743	0.779773
Rv1738_15608876;64	ARALSDLGKRMLKVST	64	-0.790722	4.75112	-4.0379	0.000489959	0.0386819	-0.082468
Rv2659c_15609796;87	QRGIKDRTRAHYRKLL	87	-0.914885	4.37079	-6.73186	6.26e-07	0.000447635	6.08778
Rv3131_448824799;145	RGGVMLRQVSALDRMK	145	-1.15469	4.86692	-4.01276	0.000521916	0.0404591	-0.141078
Rv1736c_15608874;634	IIYRSREELVLTRPRR	634	-0.508053	4.07125	-4.58225	0.000124057	0.0164756	1.19417
Rv2659c_15609796;136	TMRAHSYSLLRAIMQT	136	-0.514529	4.0761	-4.23761	0.000296265	0.0288387	0.384634
Rv2005c_15609142;75	AVKLAKEAVGADRKLS	75	-1.80394	5.78445	-4.44404	0.000175913	0.0207844	0.869261
Rv2659c_15609796;161	NPCRISGASTARRVHK	161	-0.582024	4.30605	-3.91965	0.000659287	0.0453611	-0.357677
Rv2627c_15609764;125	RKVKDRRRSFYRIFFD	125	-0.615099	3.91123	-4.50758	0.000149818	0.0182034	1.01862
Rv2005c_15609142;77	KLAKEAVGADRKLSVK	77	-2.81352	5.88687	-7.96054	3.83e-08	0.000218568	8.61851
Rv1736c_15608874;635	IYRSREELVLTRPRRR	635	-0.581942	4.21509	-4.40025	0.000196494	0.0221469	0.766358
Rv3128c_7477503;293	QIGRKIADLQNRLLIL	293	-0.450685	4.20009	-3.99586	0.000544553	0.0410982	-0.180454
Rv3130c_15610266;447	SKRRKVTRRRGALSLV	447	-0.824975	4.20598	-4.77397	7.64e-05	0.0132224	1.64468
Rv2005c_15609142;78	LAKEAVGADRKLSVKS	78	-2.52382	6.23469	-6.16403	2.43e-06	0.00122443	4.84281
Rv2627c_15609764;149	EPGSQRWLSYTANNRE	149	-1.84633	7.99941	-3.86204	0.0007616	0.0496111	-0.491293
Rv1737c_15608875;190	PNADPVLPRLKAAARL	190	-1.31564	5.09402	-5.47106	1.33e-05	0.00414684	3.26943
Rv2659c_15609796;164	RISGASTARRVHKIRP	164	-0.418119	4.0638	-3.92863	0.000644616	0.0451981	-0.336826
Rv2659c_15609796;232	RAVVRVGEGFKVTTPK	232	-1.76593	5.35313	-5.87183	4.95e-06	0.00212022	4.18587
Rv2659c_15609796;233	AVVRVGEGFKVTTPKS	233	-1.71795	5.95532	-5.92268	4.37e-06	0.00192012	4.30092
Rv2005c_15609142;79	AKEAVGADRKLSVKSE	79	-2.01705	5.81334	-4.7909	7.32e-05	0.0128931	1.68444
Rv3407_15610543;70	PQNLLDVTAEPARGRK	70	-1.71913	6.10468	-4.59216	0.000120989	0.0163412	1.21747
Rv0570_15607710;537	MFAIAFTRAIVGRHLL	537	-0.613646	4.20958	-3.96688	0.000585643	0.0430611	-0.247901
Rv3133c_15610269;176	LAEKTVKNYVSRLLAK	176	-0.926536	4.59448	-4.53617	0.000139376	0.0173028	1.08584
Rv2005c_15609142;80	KEAVGADRKLSVKSEL	80	-1.93327	6.09056	-4.87937	5.86e-05	0.0118118	1.892
Rv2627c_15609764;230	FPGEDVLDDVHGTAQA	230	1.91153	7.01815	4.10573	0.000413091	0.0345223	0.0759006
Rv2624c_15609761;96	LVEASRDAEMICVGSV	96	2.4189	5.87831	4.78819	7.38e-05	0.0128931	1.67808
Rv2659c_15609796;292	LAPSALYRMFYKARKA	292	-1.06853	4.77514	-4.95531	4.84e-05	0.00999057	2.06994
Rv3130c_15610266;449	RRKVTRRRGALSLVV	449	-0.508245	3.96494	-4.83939	6.48e-05	0.0122105	1.79823
Rv2659c_15609796;294	PSALYRMFYKARKAAG	294	-1.36687	4.79266	-5.00732	4.25e-05	0.00898159	2.19166
Rv3407_15610543;71	QNLLDVTAEPARGRKR	71	-1.72914	5.08663	-7.15504	2.34e-07	0.000325017	6.98563
Rv3407_15610543;73	LLDVTAEPARGRKRTL	73	-1.41808	5.02593	-4.37673	0.000208521	0.022754	0.711111
Rv0573c_15607713;446	TAEAHPGSNVVGAKAK	446	-2.54811	6.30361	-5.42331	1.5e-05	0.00451203	3.15921
Rv0079_15607221;206	PPVPLIVNSRPTPVLT	206	-1.73445	6.67585	-3.87578	0.000735866	0.0483021	-0.459464
Rv0570_15607710;634	VDDVRAIYVAAWKAKV	634	-1.74531	4.87327	-4.20167	0.000324376	0.0307029	0.300412
Rv2659c_15609796;295	SALYRMFYKARKAAGR	295	-0.882057	4.58451	-3.86471	0.00075653	0.049469	-0.485108
Rv2005c_15609142;87	RKLSVKSELVFSTPVP	87	-1.05424	4.82318	-4.65816	0.000102409	0.0147434	1.37261
Rv3407_15610543;74	LDVTAEPARGRKRTLS	74	-1.81966	5.54947	-4.3845	0.000204467	0.0224547	0.729368
Rv2627c_15609764;307	CGLRHKDPRRHTVKMA	307	-0.53524	4.23038	-4.38925	0.000202029	0.0223301	0.740523
Rv2625c_15609762;90	GGVTALGGEAKTPKAA	90	-1.85987	6.07753	-5.65852	8.37e-06	0.00318518	3.70013
Rv0570_15607710;638	RAIYVAAWKAKVKGIT	638	-1.87038	5.00106	-4.62017	0.000112722	0.0158292	1.28332
Rv2005c_15609142;145	AVIHSDDAVIPDPQHA	145	2.19362	6.33001	4.28863	0.000260475	0.0267213	0.504286
Rv2004c_15609141;274	SLRDFYIAYRAVVRAK	274	-0.542965	4.09892	-4.35999	0.000217526	0.0235864	0.671797
Rv0573c_15607713;447	AEAHPGSNVVGAKAKR	447	-2.43022	5.55225	-7.11413	2.57e-07	0.000325017	6.90001
Rv2005c_15609142;237	SRVVVCDRPARKLVQK	237	-1.19902	4.52547	-5.2635	2.23e-05	0.00597907	2.78895
Rv3128c_7477503;295	GRKIADLQNRLLILAK	295	-0.591318	4.36642	-3.99251	0.000549149	0.0412633	-0.188248
Rv2005c_15609142;238	RVVVCDRPARKLVQKS	238	-1.18651	4.52703	-4.89011	5.7e-05	0.0116331	1.91719
Rv2004c_15609141;391	LRKARLLLGSGHSVIL	391	-0.490145	3.94747	-3.97985	0.00056688	0.0420423	-0.217712
Rv3133c_15610269;179	KTVKNYVSRLLAKLGM	179	-0.795767	4.44343	-4.53732	0.000138971	0.0173028	1.08855
Rv0573c_15607713;450	HPGSNVVGAKAKRP	450	-1.73098	5.26581	-4.08975	0.000430042	0.0352511	0.0385727
Rv0573c_15607713;451	PGSNVVGAKAKRP	451	-2.43531	5.6816	-6.95431	3.72e-07	0.000333413	6.56307
Rv2005c_15609142;239	VVVCDRPARKLVQKSA	239	-1.29566	4.89404	-4.67639	9.78e-05	0.0145258	1.41545
Rv2006_57116935;1276	FVYRRHQLSLRISGRS	1276	-0.638588	4.19173	-3.97389	0.000575431	0.0424926	-0.231592
Rv2005c_15609142;243	DRPARKLVQKSASAQL	243	-1.59321	5.64961	-4.32254	0.000239102	0.0253181	0.58387
Rv0573c_15607713;452	GSNVVGAKAKRP	452	-1.97257	5.42111	-5.30504	2.01e-05	0.00557808	2.88539
Rv2005c_15609142;244	RPARKLVQKSASAQLV	244	-1.38372	5.00506	-4.48922	0.000156932	0.0189336	0.975465

## Sheet: ATB v. LTBIs1
Supplementary Table 4. Differentially recognized peptides in comparison of ATB to LTBI subgroup 1
Positive and negative values of log-fold change (logFC) indicate over- and under-recognition of the peptides, respectively, as compared to the reference (LTBI subgroup 1).
B = log odds for differential recognition
PROBE_ID	PROBE_SEQUENCE	POSITION STARTED	logFC	AveExpr	t	P.Value	adj.P.Val	B
Rv2629_15609766;157	AGWNGYGDFQHTTEEA	157	3.73388	8.27663	5.83158	2.83e-05	0.0035597	2.71838
Rv2030c_15609167;404	RYACFDHACADDGQAY	404	3.64572	7.79395	5.71412	3.53e-05	0.00419634	2.50487
Rv0571c_15607711;334	GASTGAGAALVAAADP	334	3.49866	7.3157	4.18392	0.000738258	0.0271283	-0.434788
Rv2030c_15609167;405	YACFDHACADDGQAYG	405	3.46006	8.04252	5.00336	0.000140153	0.0096466	1.17235
Rv3127_15610264;188	AHGVPPDTLASDAERL	188	3.12593	6.54566	4.96138	0.00015235	0.0101955	1.09163
Rv2626c_15609763;58	GLAAGLDPNTATAGEL	58	3.03298	6.68293	7.86472	8.2e-07	0.000501522	6.08362
Rv0079_15607221;163	HLFTDAETGEDAVVYR	163	2.93922	5.93163	3.8517	0.00147041	0.0399226	-1.0992
Rv2028c_15609165;12	VGIDGSKPAVQAALWA	12	2.90188	8.73689	6.41426	9.67e-06	0.00184134	3.74726
Rv0079_15607221;162	VHLFTDAETGEDAVVY	162	2.88564	5.68233	4.29562	0.000586519	0.0238169	-0.212485
Rv2006_57116935;1100	QFEGYSELAELDWDHY	1100	2.85273	6.33428	3.70944	0.00197801	0.0484104	-1.38434
Rv2030c_15609167;407	CFDHACADDGQAYGFA	407	2.78655	7.80723	5.43705	5.99e-05	0.00564171	1.99347
Rv1996_15609133;150	HAHGPVAVIPEEPRPA	150	2.69337	6.02866	4.83942	0.000194359	0.011826	0.855987
Rv2004c_15609141;220	ALLDCLEFEDELRYLD	220	2.67751	6.35228	3.95468	0.00118689	0.0355485	-0.892885
Rv0574c_15607714;132	GYQGLTDTVAALAGAG	132	2.57596	6.07612	5.4528	5.81e-05	0.0055919	2.02283
Rv2627c_15609764;230	FPGEDVLDDVHGTAQA	230	2.56961	7.33151	3.99538	0.00109071	0.0340986	-0.811426
Rv3128c_7477503;100	GDTVAHCGPTLKGEFA	100	2.56597	6.99833	3.93601	0.00123386	0.0365718	-0.930288
Rv2030c_15609167;409	DHACADDGQAYGFAAA	409	2.53207	6.84792	5.09765	0.000116291	0.00871005	1.35289
Rv2006_57116935;864	LDAGVPARGLNGEAYR	864	2.52534	6.85488	3.69646	0.0020323	0.0492873	-1.41034
Rv0574c_15607714;53	NGRIPLPVDWRWPWGE	53	2.48895	6.36236	4.28122	0.000604146	0.0240703	-0.241102
Rv1997_15609134;796	ELDNGAGLHEARTAAL	796	2.46612	5.52551	3.80634	0.00161613	0.042993	-1.19012
Rv0571c_15607711;58	LGVPFQPELAFGAIGE	58	2.41033	7.4686	4.12202	0.000838979	0.0292142	-0.558275
Rv2625c_15609762;247	VADAMTAQPHTAPGWI	247	2.40376	5.77496	4.02804	0.00101926	0.0325175	-0.746089
Rv0574c_15607714;276	RGKPILYGCGDVVDDY	276	2.37726	7.01739	5.09706	0.000116425	0.00871005	1.35177
Rv1997_15609134;339	TENQMTVQSIWTPHGE	339	2.36586	5.42095	6.47294	8.71e-06	0.0018386	3.84803
Rv3130c_15610266;147	HLLAGLSDESMSDSFA	147	2.34968	6.28526	4.94557	0.000157221	0.0104399	1.06118
Rv2030c_15609167;406	ACFDHACADDGQAYGF	406	2.34251	8.48947	4.18311	0.000739489	0.0271283	-0.436397
Rv1997_15609134;32	SDGEAAQRLERFGPNT	32	2.31026	6.31154	3.73458	0.00187691	0.046942	-1.33394
Rv0574c_15607714;54	GRIPLPVDWRWPWGEA	54	2.30629	6.66622	3.79274	0.00166258	0.0436955	-1.21737
Rv0081_15607223;102	AVLEDLRAGGSAT	102	2.29024	7.35035	3.77905	0.00171071	0.0444733	-1.24482
Rv2005c_15609142;50	TWPPMPYPETWGVWQE	50	2.25569	7.23738	5.5626	4.71e-05	0.0050093	2.22654
Rv0081_15607223;103	VLEDLRAGGSAT	103	2.25083	7.14624	4.29174	0.000591216	0.0238323	-0.220194
Rv1997_15609134;28	YHGLSDGEAAQRLERF	28	2.22977	6.48568	3.84574	0.00148878	0.0402935	-1.11115
Rv2006_57116935;1259	LVLSPQWPEALGPLEF	1259	2.14611	5.9092	4.81766	0.000203027	0.0120753	0.813766
Rv3132c_15610268;542	GLTNLRQRAEQAGGEF	542	2.10404	8.49436	3.77778	0.00171524	0.044502	-1.24736
Rv2006_57116935;543	DPGQERLREALCAVGN	543	2.10199	6.03843	3.86756	0.00142264	0.0392353	-1.06741
Rv0574c_15607714;337	ASQTDTEWLRNTIERI	337	2.09094	6.32914	3.82904	0.00154146	0.0411987	-1.14461
Rv1998_15609135;223	AHAARAVSDGEQLPRS	223	2.08387	6.16738	3.77233	0.00173485	0.0447937	-1.25829
Rv2006_57116935;1099	SQFEGYSELAELDWDH	1099	2.07674	6.70497	4.48028	0.000401825	0.0187183	0.153202
Rv2627c_15609764;274	GYIASLVASLEEGLAC	274	2.06808	5.82245	3.91044	0.00130123	0.0372788	-0.981507
Rv1997_15609134;325	GSTTVICADKTGTLTE	325	2.0633	6.87274	3.75682	0.00179184	0.0455939	-1.28936
Rv2030c_15609167;408	FDHACADDGQAYGFAA	408	2.05387	7.43764	4.11173	0.000857021	0.0294247	-0.578814
Rv0573c_15607713;411	ALPPELRSLEDTGYSY	411	2.02452	6.59871	4.9218	0.000164848	0.0108622	1.01534
Rv1997_15609134;326	STTVICADKTGTLTEN	326	2.01234	6.99293	3.71002	0.00197559	0.0484104	-1.38316
Rv1738_15608876;41	GVGLARLNPADRNVPE	41	1.97177	7.51528	4.01029	0.00105748	0.0334689	-0.781593
Rv2631_57117009;200	GHQICTDHVRQMEQAM	200	1.94529	5.29211	4.58227	0.000326506	0.0163082	0.354011
Rv1997_15609134;329	VICADKTGTLTENQMT	329	1.93351	7.38639	3.73168	0.00188832	0.0470615	-1.33976
Rv0571c_15607711;161	GPDDIVARFAGYADEV	161	1.93245	7.60168	3.74757	0.00182676	0.0460914	-1.30791
Rv2005c_15609142;56	YPETWGVWQEDEGRQI	56	1.91798	8.18595	4.16109	0.000773899	0.0280139	-0.480319
Rv0570_15607710;373	ATNPCGEVPLLPYESC	373	1.91282	7.52981	3.76982	0.00174395	0.0447937	-1.26332
Rv1812c_15608949;251	GMRASRLTEQLPVARD	251	1.8445	6.50763	3.91138	0.00129869	0.0372682	-0.979621
Rv3132c_15610268;544	TNLRQRAEQAGGEFTL	544	1.83922	7.11679	4.57746	0.000329712	0.0164204	0.344558
Rv2026c_15609163;12	VGVDGSAQSNAAVAWA	12	1.82202	7.55811	4.12393	0.000835672	0.0292142	-0.554463
Rv2005c_15609142;12	VGVDGSLESDAAACWG	12	1.79192	6.78628	4.25554	0.00063693	0.0247997	-0.292167
Rv0570_15607710;487	RRLAEERGAFPAFTDS	487	1.77343	6.72145	3.9149	0.0012892	0.0372682	-0.972559
Rv2005c_15609142;54	MPYPETWGVWQEDEGR	54	1.76906	8.12477	4.70079	0.000256853	0.0139682	0.586193
Rv0572c_15607712;89	TDGRHTTESSFEHSSP	89	1.73299	5.22067	4.51038	0.000377914	0.0182378	0.212548
Rv0572c_15607712;96	ESSFEHSSPSRSPQSD	96	1.71284	6.4357	4.04018	0.000993915	0.0318872	-0.721805
Rv2659c_15609796;66	ASGQEDRPGAPFGEYA	66	1.70891	7.88869	4.05964	0.000954627	0.0310335	-0.682898
Rv2003c_15609140;34	RGRSRPPNADCCWNQL	34	1.6975	7.95077	4.11172	0.000857046	0.0294247	-0.578842
Rv2005c_15609142;51	WPPMPYPETWGVWQED	51	1.61667	7.69711	3.85791	0.00145153	0.0397412	-1.08676
Rv2005c_15609142;53	PMPYPETWGVWQEDEG	53	1.60564	8.11978	4.69927	0.000257644	0.0139682	0.583217
Rv1997_15609134;342	QMTVQSIWTPHGEIRA	342	1.59916	5.13973	4.22579	0.000677183	0.0256499	-0.351378
Rv2003c_15609140;237	RCTLHQPPGLARYDIE	237	1.59308	6.39932	4.07238	0.000929759	0.0304563	-0.657431
Rv2006_57116935;226	AVDAHGDAENLLSSGA	226	1.54514	6.24486	3.94578	0.00120905	0.0360861	-0.910714
Rv2032_15609169;50	YATDHSGREALLGCGA	50	1.43559	6.78628	3.73127	0.00188993	0.0470615	-1.34058
Rv2627c_15609764;258	SQEEESLIGLNGLSLG	258	1.41365	5.11499	4.15719	0.000780154	0.028062	-0.488092
Rv2005c_15609142;49	ATWPPMPYPETWGVWQ	49	1.39597	7.01035	3.69089	0.00205608	0.0493344	-1.42151
Rv2006_57116935;1126	DRILEAEGDSVNNYQA	1126	1.38492	8.12564	4.81206	0.000205318	0.0121293	0.802907
Rv2030c_15609167;157	AVQALRDAQPAQIVIA	157	1.37149	6.88063	3.92412	0.00126473	0.036975	-0.954097
Rv2005c_15609142;52	PPMPYPETWGVWQEDE	52	1.35936	7.95377	3.76608	0.00175757	0.045076	-1.2708
Rv0573c_15607713;389	RRIRQHAPTLDGARDW	389	1.35469	5.3265	3.78363	0.00169445	0.0442181	-1.23564
Rv1737c_15608875;205	LPVTWEMSFLYAIVFG	205	-0.439269	3.46318	-3.69464	0.00204005	0.0492873	-1.414
Rv1997_15609134;809	AALNLFVVVEAFYLFS	809	-0.504175	3.48229	-4.02418	0.00102745	0.0327179	-0.75381
Rv2032_15609169;112	LRADAILLRRTDRLPF	112	-0.51214	3.79974	-3.78821	0.00167836	0.0440247	-1.22646
Rv1997_15609134;812	NLFVVVEAFYLFSCRS	812	-0.517217	3.57724	-3.72139	0.00192929	0.0477638	-1.36038
Rv1997_15609134;782	STLLVASAWWLFAWEL	782	-0.533186	3.52788	-3.77728	0.00171701	0.044502	-1.24835
Rv1736c_15608874;574	TVSVWFRSVWVLQPRG	574	-0.534944	4.03274	-3.75632	0.00179374	0.0455939	-1.29038
Rv3134c_15610270;104	LCVGSVGLDHVRGRRG	104	-0.536525	3.9468	-3.76025	0.0017791	0.0454298	-1.2825
Rv1997_15609134;498	EMLTSRGLRVLATGMG	498	-0.543502	4.21184	-3.75751	0.00178929	0.0455939	-1.288
Rv2631_57117009;45	SPGGVGFDISCGVRLL	45	-0.545102	3.73141	-3.96751	0.00115569	0.0351673	-0.86721
Rv2006_57116935;609	WLSLTFRIDGGAWFNV	609	-0.552317	3.56726	-3.72569	0.00191208	0.0474063	-1.35177
Rv1737c_15608875;204	RLPVTWEMSFLYAIVF	204	-0.554155	3.50039	-3.73969	0.00185701	0.0466486	-1.3237
Rv2659c_15609796;291	HLAPSALYRMFYKARK	291	-0.555482	3.85422	-4.34468	0.0005303	0.0225998	-0.115085
Rv2006_57116935;882	VFWDALFVAPVLSLRM	882	-0.555659	3.68494	-4.15453	0.000784449	0.028062	-0.493393
Rv0570_15607710;108	KLSLAAVTVLRERYLL	108	-0.562095	3.59143	-3.71192	0.00196779	0.0484104	-1.37936
Rv3128c_7477503;133	VRNNARTHILAGLKAS	133	-0.573767	3.91439	-3.74855	0.00182302	0.0460648	-1.30594
Rv1736c_15608874;569	YNYRETVSVWFRSVWV	569	-0.575844	3.53999	-3.99073	0.00110128	0.0341642	-0.820728
Rv0081_15607223;20	PARIRILELLVERDRS	20	-0.582532	3.64253	-3.69483	0.00203921	0.0492873	-1.4136
Rv2627c_15609764;155	WLSYTANNREYALLLR	155	-0.584549	3.69025	-3.89532	0.00134279	0.0379419	-1.01179
Rv0573c_15607713;24	WAERMSGTAVFEIFFR	24	-0.585481	3.67483	-3.88832	0.0013625	0.038141	-1.02581
Rv1997_15609134;113	LQGLRSMVHTHAKVVR	113	-0.585887	3.92952	-3.97339	0.00114165	0.0348156	-0.855434
Rv1997_15609134;866	VFDTAPIDIGVWVRIF	866	-0.586371	3.59584	-4.2056	0.00070597	0.0263501	-0.391593
Rv2625c_15609762;144	WWLATVNLLLGLFNLL	144	-0.586698	3.61236	-4.49072	0.000393365	0.0185199	0.173784
Rv2625c_15609762;15	VNVHWSVLVILWLFTW	15	-0.587643	3.54948	-4.36709	0.000506484	0.0218017	-0.0706595
Rv1998_15609135;128	PEVFVNARVDTYWLRQ	128	-0.593696	3.66865	-3.96266	0.00116738	0.0352329	-0.876914
Rv3130c_15610266;257	LAAITESYRNVLIQRG	257	-0.593882	3.87572	-4.15444	0.000784597	0.028062	-0.493576
Rv0079_15607221;186	LARQHHVFPPGWSRCR	186	-0.594775	3.95543	-4.48146	0.000400859	0.0187183	0.155529
Rv2625c_15609762;143	AWWLATVNLLLGLFNL	143	-0.594836	3.62694	-4.13636	0.000814464	0.028889	-0.529647
Rv1736c_15608874;453	SQLYESRLLRIASPMF	453	-0.596072	3.7546	-4.10812	0.00086346	0.0294951	-0.586038
Rv1736c_15608874;607	LALFALWPFTRLVHAF	607	-0.596896	3.75016	-3.91915	0.00127786	0.0371078	-0.964042
Rv1736c_15608874;105	RGAAFSWYTYSPTRVR	105	-0.59693	3.86105	-3.86813	0.00142096	0.0392353	-1.06627
Rv2006_57116935;883	FWDALFVAPVLSLRMP	883	-0.597217	3.62863	-4.28496	0.000599517	0.0239975	-0.233669
Rv2030c_15609167;395	PRAAARARARYACFDH	395	-0.600505	3.70909	-3.87181	0.00141012	0.03912	-1.05889
Rv2625c_15609762;7	LGRIAGFVVNVHWSVL	7	-0.603549	3.59584	-3.9556	0.00118462	0.0355429	-0.891047
Rv1997_15609134;811	LNLFVVVEAFYLFSCR	811	-0.603848	3.59511	-3.85298	0.00146649	0.0398792	-1.09663
Rv1733c_15608871;8	REGATMITFRLRLPCR	8	-0.609655	3.98456	-3.96249	0.00116779	0.0352329	-0.877256
Rv2004c_15609141;388	QEALRKARLLLGSGHS	388	-0.610198	3.92145	-4.07755	0.000919856	0.0302302	-0.647098
Rv1736c_15608874;519	VTLLIYRRRTRGPVFM	519	-0.611874	4.05904	-3.75235	0.00180862	0.0458362	-1.29832
Rv2003c_15609140;191	PRGTPWADLYALRAAR	191	-0.611971	3.9994	-3.85329	0.00146555	0.0398792	-1.09601
Rv1733c_15608871;20	LPCRTILRVFSRNPLV	20	-0.613994	4.02343	-4.19145	0.000726881	0.0269544	-0.419788
Rv1736c_15608874;520	TLLIYRRRTRGPVFMA	520	-0.61491	4.02795	-3.90556	0.00131449	0.0373462	-0.991266
Rv2659c_15609796;196	YQAFVLMAAWLAMRYG	196	-0.615964	4.01841	-4.67884	0.000268497	0.0143746	0.54329
Rv1737c_15608875;142	VGTALSAFFTPRFVRW	142	-0.616222	3.94184	-3.85771	0.00145214	0.0397412	-1.08716
Rv2032_15609169;172	LRLYDSSYHAELFWWT	172	-0.616485	3.51375	-4.52266	0.000368576	0.0180413	0.236754
Rv3126c_15610263;60	RDRARRDRDHHPWSRS	60	-0.616805	3.77987	-3.78682	0.00168323	0.044026	-1.22924
Rv1733c_15608871;178	VAGALLALTRAILIRV	178	-0.617779	3.92271	-4.49894	0.000386825	0.0184015	0.190002
Rv1997_15609134;767	QPLLTGWLVRRTLLVS	767	-0.619997	3.89757	-4.23817	0.000660125	0.0254182	-0.326728
Rv1997_15609134;818	EAFYLFSCRSLTRSAW	818	-0.621251	3.77627	-4.22504	0.000678228	0.0256499	-0.352867
Rv2006_57116935;988	CGAELLVEIARFWVGL	988	-0.622705	3.61127	-4.27128	0.000616634	0.0243778	-0.260874
Rv0570_15607710;159	RWAERFATLLRNLEFL	159	-0.623051	3.74614	-3.9632	0.00116608	0.0352329	-0.875841
Rv1736c_15608874;512	GITTLAGVTLLIYRRR	512	-0.625708	4.05184	-3.93401	0.00123898	0.0366602	-0.934281
Rv3130c_15610266;277	FDSLRTLVPVSTRSNS	277	-0.626726	4.26302	-3.91274	0.00129502	0.0372682	-0.976898
Rv0570_15607710;85	IIYRQRRAELRTAKAL	85	-0.626977	4.07143	-3.74099	0.001852	0.046591	-1.3211
Rv1997_15609134;777	RTLLVSTLLVASAWWL	777	-0.627907	3.6204	-3.83271	0.00152971	0.0410575	-1.13725
Rv3127_15610264;2	LKNAVLLACRAPSVHN	2	-0.628876	4.0643	-3.71021	0.00197483	0.0484104	-1.3828
Rv2659c_15609796;94	TRAHYRKLLDNHILAT	94	-0.631149	3.79554	-4.00978	0.0010586	0.0334689	-0.782612
Rv2625c_15609762;138	IVISVAWWLATVNLLL	138	-0.631424	3.56338	-4.48689	0.000396442	0.0186078	0.166248
Rv0570_15607710;634	VDDVRAIYVAAWKAKV	634	-0.63377	4.15906	-3.89344	0.00134806	0.0379419	-1.01555
Rv2030c_15609167;336	RFPAWMWRNTVVRDFV	336	-0.635763	3.65683	-4.40942	0.000464424	0.0206553	0.0131727
Rv2627c_15609764;305	RHCGLRHKDPRRHTVK	305	-0.636362	3.75103	-4.87353	0.000181529	0.0114007	0.922069
Rv2006_57116935;902	RSLLDYRYRRLPAARR	902	-0.636857	4.04368	-3.70308	0.00200443	0.0489171	-1.39708
Rv2030c_15609167;340	WMWRNTVVRDFVEWLR	340	-0.636865	3.73439	-4.00718	0.00106432	0.03358	-0.787813
Rv2030c_15609167;393	VDPRAAARARARYACF	393	-0.641288	3.84543	-4.68975	0.000262644	0.0141944	0.564616
Rv1736c_15608874;449	TTRSSQLYESRLLRIA	449	-0.645296	3.70482	-4.72943	0.000242436	0.0134851	0.642096
Rv2006_57116935;269	VYSQLKRLLTGRRPAV	269	-0.645701	4.08913	-3.90825	0.00130717	0.0373005	-0.985891
Rv1997_15609134;243	AKLAWFSKFLTIAILG	243	-0.651966	3.94015	-4.08903	0.000898256	0.0298814	-0.624169
Rv0574c_15607714;162	RSALVTVGHERRVIVG	162	-0.652404	3.54033	-4.71965	0.000247267	0.0136211	0.623002
Rv2006_57116935;814	YAELCQQHVRAWARLW	814	-0.654088	3.72934	-3.87563	0.00139895	0.0389704	-1.05124
Rv2030c_15609167;9	VTRRSPRRVFRDRREA	9	-0.654702	3.74419	-4.10172	0.000874971	0.0296096	-0.598821
Rv0081_15607223;82	IAELLAVARKVLARVL	82	-0.655503	4.20812	-4.20207	0.000711125	0.0264848	-0.398621
Rv1997_15609134;307	RMAKRRAVIRRLPAVE	307	-0.657632	3.7872	-3.77028	0.00174227	0.0447937	-1.26239
Rv1737c_15608875;5	AANLVLATWISVVNFW	5	-0.65806	3.62335	-4.18497	0.000736668	0.0271283	-0.432705
Rv3132c_15610268;449	ASQGITRLRQRIDAAV	449	-0.658315	4.14513	-3.73812	0.00186311	0.0466649	-1.32685
Rv2659c_15609796;135	PTMRAHSYSLLRAIMQ	135	-0.658574	4.14314	-4.10194	0.000874567	0.0296096	-0.598375
Rv0574c_15607714;323	QMLPLRVSRMRLQRAS	323	-0.658766	4.2049	-3.78756	0.00168061	0.0440247	-1.22774
Rv2006_57116935;1271	PLEFPFVYRRHQLSLR	1271	-0.660422	4.01013	-3.71122	0.00197065	0.0484104	-1.38076
Rv3133c_15610269;181	VKNYVSRLLAKLGMER	181	-0.66232	4.11336	-4.63018	0.000296272	0.0153742	0.448034
Rv2006_57116935;273	LKRLLTGRRPAVFLDF	273	-0.662941	3.71727	-4.734	0.000240214	0.0134851	0.651004
Rv1736c_15608874;432	IVAVGSWWRYRYDKFG	432	-0.663989	4.03542	-4.05611	0.000961631	0.0310843	-0.689951
Rv2625c_15609762;74	ARRAGVSVESVTLWLF	74	-0.664905	3.54653	-4.29449	0.000587882	0.0238169	-0.214728
Rv3130c_15610266;55	FGQRLRLRPFDLGAPK	55	-0.66561	4.1887	-4.11931	0.000843687	0.0292592	-0.563678
Rv1736c_15608874;431	TIVAVGSWWRYRYDKF	431	-0.666075	4.2179	-3.99247	0.00109732	0.0341642	-0.817254
Rv3132c_15610268;12	GAAMRPLRHTLSQLRL	12	-0.667026	4.12358	-4.20763	0.00070301	0.0263501	-0.387535
Rv2029c_15609166;267	MVAAITVGLSRGWSLI	267	-0.667103	3.87626	-4.29435	0.000588055	0.0238169	-0.215012
Rv1737c_15608875;8	LVLATWISVVNFWAWN	8	-0.668697	3.60519	-4.66401	0.000276667	0.01472	0.514284
Rv2004c_15609141;272	PASLRDFYIAYRAVVR	272	-0.66985	4.03362	-4.1549	0.000783859	0.028062	-0.492667
Rv1813c_15608950;89	CGDKTCKVVSRFTRCG	89	-0.680246	4.00824	-4.41064	0.000463265	0.0206553	0.0155886
Rv0080_15607222;53	VVDGRVIGRTRLTAKV	53	-0.681245	3.98332	-4.28373	0.000601041	0.0240024	-0.236123
Rv3128c_7477503;178	DNGIYFTRFRPYKKNH	178	-0.681423	3.95332	-3.92461	0.00126345	0.036975	-0.953124
Rv0574c_15607714;342	TEWLRNTIERISRRFG	342	-0.682092	3.99157	-4.52966	0.000363362	0.017837	0.250536
Rv1997_15609134;256	ILGLAALTFGVGLLRR	256	-0.683659	4.04494	-3.80104	0.00163406	0.0432686	-1.20073
Rv3126c_15610263;70	HPWSRSRSQLSPRMAH	70	-0.684507	3.93097	-4.12263	0.000837922	0.0292142	-0.557059
Rv1737c_15608875;10	LATWISVVNFWAWNLI	10	-0.686392	3.66252	-4.08199	0.000911439	0.0300863	-0.638228
Rv1736c_15608874;514	TTLAGVTLLIYRRRTR	514	-0.689346	3.99053	-4.18058	0.000743368	0.0272124	-0.44145
Rv1735c_15608873;77	GMYGVGAYRLGLAAHL	77	-0.691813	3.86984	-3.75102	0.00181366	0.045896	-1.30099
Rv2030c_15609167;12	RSPRRVFRDRREAGRV	12	-0.692133	3.86318	-3.9732	0.00114209	0.0348156	-0.855807
Rv1733c_15608871;26	LRVFSRNPLVRGTDRL	26	-0.696084	3.9282	-4.56559	0.000337759	0.0167724	0.321226
Rv1736c_15608874;639	REELVLTRPRRRGW	639	-0.698917	3.98814	-4.63908	0.000290984	0.0152451	0.46546
Rv2625c_15609762;61	ASLLAHELAHAVVARR	61	-0.700576	3.99382	-3.96487	0.00116203	0.0352329	-0.872487
Rv0572c_15607712;37	RSVLIVPGCHLDSMRR	37	-0.702524	3.90397	-4.87838	0.000179778	0.0114007	0.931448
Rv2030c_15609167;11	RRSPRRVFRDRREAGR	11	-0.702615	3.8041	-3.97808	0.0011306	0.0346502	-0.846057
Rv2630_15609767;22	RLRATNPLRALARCVQ	22	-0.704634	3.93788	-3.90655	0.0013118	0.0373318	-0.989295
Rv1997_15609134;819	AFYLFSCRSLTRSAWR	819	-0.706121	4.24091	-4.19653	0.000719298	0.026731	-0.409658
Rv3128c_7477503;181	IYFTRFRPYKKNHGAT	181	-0.706337	4.10877	-4.18479	0.000736938	0.0271283	-0.433059
Rv1736c_15608874;450	TRSSQLYESRLLRIAS	450	-0.710115	3.73286	-4.20601	0.000705368	0.0263501	-0.390769
Rv1733c_15608871;177	AVAGALLALTRAILIR	177	-0.713352	4.09217	-4.08307	0.000909397	0.0300768	-0.636064
Rv3133c_15610269;174	MFLAEKTVKNYVSRLL	174	-0.715321	4.18923	-3.92905	0.00125184	0.0367353	-0.944227
Rv2006_57116935;903	SLLDYRYRRLPAARRA	903	-0.715436	4.04623	-4.30614	0.00057397	0.023581	-0.191581
Rv2659c_15609796;136	TMRAHSYSLLRAIMQT	136	-0.716409	3.99793	-4.85372	0.000188873	0.0116395	0.883696
Rv2660c_15609797;38	NLSVVAPSQFTFSSRS	38	-0.716426	4.3738	-4.43446	0.000441236	0.0200511	0.0627049
Rv2029c_15609166;273	VGLSRGWSLIKSVRLG	273	-0.716718	4.1858	-3.92914	0.0012516	0.0367353	-0.94404
Rv2006_57116935;625	DTVELLSYRQTFDLRR	625	-0.71819	3.70971	-4.6038	0.000312549	0.0159838	0.396284
Rv2006_57116935;628	ELLSYRQTFDLRRATL	628	-0.724649	3.77978	-5.48756	5.44e-05	0.00538442	2.08749
Rv2027c_15609164;560	PTGGTLLRWSAPLR	560	-0.727639	4.0719	-3.8095	0.00160552	0.0427772	-1.18378
Rv0573c_15607713;138	LASKAARVVAAARGRP	138	-0.728602	4.13889	-3.80237	0.00162954	0.0432157	-1.19807
Rv1997_15609134;778	TLLVSTLLVASAWWLF	778	-0.729734	3.64117	-3.88203	0.00138044	0.0385175	-1.03841
Rv2003c_15609140;106	VGTGRFADLLGVRFGL	106	-0.731633	3.89161	-3.73212	0.0018866	0.0470615	-1.33889
Rv1813c_15608950;87	EKCGDKTCKVVSRFTR	87	-0.732294	4.18926	-4.10924	0.000861458	0.0294951	-0.583798
Rv2028c_15609165;175	ARLRDSPVRVVTCRQS	175	-0.732572	4.00587	-4.1198	0.000842845	0.0292592	-0.562714
Rv2026c_15609163;277	SSAVAHSVRIPVIVVR	277	-0.733967	3.99231	-3.90784	0.00130827	0.0373005	-0.986703
Rv1737c_15608875;7	NLVLATWISVVNFWAW	7	-0.736175	3.67453	-4.59948	0.000315298	0.0160287	0.387811
Rv3129_305662422;76	VRVIPWEITGRHFRFG	76	-0.739435	3.97594	-4.27279	0.000614716	0.0243778	-0.257864
Rv2006_57116935;1274	FPFVYRRHQLSLRISG	1274	-0.740202	4.0661	-4.25053	0.00064353	0.0249999	-0.302128
Rv3130c_15610266;449	RRKVTRRRGALSLVV	449	-0.740855	3.89603	-5.34482	7.17e-05	0.00626372	1.82089
Rv2627c_15609764;302	LLGRHCGLRHKDPRRH	302	-0.740951	3.88497	-4.32072	0.000557036	0.023163	-0.162634
Rv1736c_15608874;636	YRSREELVLTRPRRRG	636	-0.742023	3.95469	-4.22878	0.00067302	0.0256499	-0.34542
Rv2030c_15609167;7	ADVTRRSPRRVFRDRR	7	-0.743908	4.09351	-3.83836	0.00151183	0.0407242	-1.12593
Rv0570_15607710;472	TRLMRRIQQAAHTASR	472	-0.745817	4.06408	-3.73879	0.0018605	0.0466649	-1.3255
Rv1733c_15608871;23	RTILRVFSRNPLVRGT	23	-0.746826	4.05112	-3.90186	0.00132466	0.0375728	-0.998689
Rv2029c_15609166;238	GALLATRHASHRFSSI	238	-0.74844	4.05428	-4.83563	0.000195841	0.0118556	0.848638
Rv0080_15607222;52	LVVDGRVIGRTRLTAK	52	-0.750245	4.10712	-4.32243	0.000555085	0.023163	-0.159242
Rv3130c_15610266;49	LRPCTRFGQRLRLRPF	49	-0.751029	4.06358	-3.88615	0.00136865	0.0382508	-1.03016
Rv2006_57116935;630	LSYRQTFDLRRATLTR	630	-0.751548	4.14774	-3.72907	0.00189861	0.0471601	-1.34498
Rv2027c_15609164;559	MPTGGTLLRWSAPLR	559	-0.752662	4.22812	-5.32322	7.47e-05	0.00640176	1.78031
Rv1997_15609134;779	LLVSTLLVASAWWLFA	779	-0.752768	3.58971	-5.48956	5.42e-05	0.00538442	2.0912
Rv2659c_15609796;163	CRISGASTARRVHKIR	163	-0.753291	4.15486	-4.60959	0.000308899	0.0158445	0.407648
Rv1733c_15608871;19	RLPCRTILRVFSRNPL	19	-0.755804	4.0323	-3.99008	0.00110278	0.0341642	-0.822038
Rv2631_57117009;418	ARKVARLVPLGCVKG	418	-0.75608	4.03026	-4.36055	0.000513322	0.0219307	-0.0836243
Rv2006_57116935;1272	LEFPFVYRRHQLSLRI	1272	-0.758713	4.07271	-5.18959	9.7e-05	0.00770643	1.52788
Rv1733c_15608871;10	GATMITFRLRLPCRTI	10	-0.759392	3.98985	-4.0856	0.000904657	0.030036	-0.631021
Rv2625c_15609762;100	KTPKAAFRIAFAGPAT	100	-0.76047	4.13459	-3.94309	0.00121583	0.0361971	-0.916103
Rv2627c_15609764;297	ADLIELLGRHCGLRHK	297	-0.760661	3.95686	-4.09598	0.000885427	0.0296272	-0.610286
Rv0570_15607710;81	ARVYIIYRQRRAELRT	81	-0.766899	3.98551	-4.6299	0.000296445	0.0153742	0.447471
Rv3132c_15610268;448	GASQGITRLRQRIDAA	448	-0.767349	4.07439	-4.47939	0.000402555	0.0187183	0.151446
Rv2004c_15609141;485	RSVGQAYHIWRSAI	485	-0.768428	3.99733	-3.77044	0.00174168	0.0447937	-1.26207
Rv1737c_15608875;147	SAFFTPRFVRWFGLFT	147	-0.773349	3.776	-5.6289	4.15e-05	0.00464398	2.34873
Rv3128c_7477503;121	TDVHIGWVFTRTVRNN	121	-0.774236	3.92068	-4.15029	0.000791353	0.0282447	-0.501854
Rv2003c_15609140;17	GWESPQCRSIRARLLL	17	-0.775648	4.16878	-4.96489	0.00015129	0.0101955	1.09838
Rv3130c_15610266;352	MTAWAVGLLMRLPQRG	352	-0.775693	4.26436	-4.32099	0.000556726	0.023163	-0.162096
Rv2624c_15609761;259	VFRHAECSVLVVRR	259	-0.775732	4.02214	-4.13212	0.000821633	0.0290231	-0.538108
Rv2006_57116935;129	SIASFARRLQVAGVRV	129	-0.777214	4.03793	-3.77089	0.00174005	0.0447937	-1.26117
Rv0573c_15607713;78	QFSDEFLRWLAGVRFT	78	-0.777385	3.76793	-3.79837	0.00164318	0.0433814	-1.20608
Rv1997_15609134;257	LGLAALTFGVGLLRRQ	257	-0.778419	4.30868	-3.83174	0.00153282	0.0410575	-1.1392
Rv0572c_15607712;16	TKHPLAQKRGARILVF	16	-0.779118	4.00648	-4.79836	0.000211046	0.0122981	0.776282
Rv2659c_15609796;164	RISGASTARRVHKIRP	164	-0.779931	4.04972	-4.63641	0.00029256	0.0152809	0.460235
Rv2006_57116935;896	RMPKVARSLLDYRYRR	896	-0.78099	3.95639	-4.12638	0.00083145	0.0291297	-0.549574
Rv1997_15609134;766	DQPLLTGWLVRRTLLV	766	-0.789256	3.97805	-5.53527	4.96e-05	0.00515764	2.17598
Rv1736c_15608874;438	WWRYRYDKFGWTTRSS	438	-0.791076	4.28534	-5.25027	8.62e-05	0.00718857	1.64279
Rv1736c_15608874;568	AYNYRETVSVWFRSVW	568	-0.791462	3.69504	-5.53458	4.97e-05	0.00515764	2.17471
Rv1812c_15608949;242	AAATVVWCAGMRASRL	242	-0.791502	4.14159	-4.91811	0.000166067	0.0109006	1.00821
Rv0570_15607710;534	IEPMFAIAFTRAIVGR	534	-0.794703	4.11303	-4.12814	0.000828429	0.0291297	-0.54606
Rv1733c_15608871;11	ATMITFRLRLPCRTIL	11	-0.797597	4.11632	-3.99086	0.00110099	0.0341642	-0.820468
Rv2029c_15609166;240	LLATRHASHRFSSIPM	240	-0.799907	4.17603	-3.87064	0.00141356	0.039123	-1.06124
Rv2627c_15609764;153	QRWLSYTANNREYALL	153	-0.800306	3.732	-4.33515	0.000540777	0.0229113	-0.133998
Rv0570_15607710;82	RVYIIYRQRRAELRTA	82	-0.802659	4.10058	-4.3244	0.000552848	0.023163	-0.155338
Rv3133c_15610269;175	FLAEKTVKNYVSRLLA	175	-0.802843	4.42642	-3.95265	0.0011919	0.0356364	-0.89695
Rv0081_15607223;53	QQLGVLRRAGVVAARR	53	-0.804497	4.01106	-4.09691	0.00088372	0.0296272	-0.608423
Rv1733c_15608871;107	PRTKITVPARWVVNGI	107	-0.804874	4.11403	-3.92889	0.00125224	0.0367353	-0.944535
Rv2627c_15609764;75	KARRPVSNHRVFERIS	75	-0.806063	3.81267	-5.33598	7.29e-05	0.0063079	1.80429
Rv0081_15607223;85	LLAVARKVLARVLSDR	85	-0.808238	4.20666	-3.95688	0.0011815	0.0355112	-0.8885
Rv2006_57116935;631	SYRQTFDLRRATLTRS	631	-0.810093	4.07091	-5.06086	0.00012506	0.00907854	1.28257
Rv2625c_15609762;160	PGAPLDGGRLVRAYLW	160	-0.813968	3.72846	-3.84741	0.0014836	0.0402168	-1.10779
Rv2003c_15609140;125	RDALMFARRRGVLVAN	125	-0.815082	4.03852	-3.91145	0.00129849	0.0372682	-0.979476
Rv1737c_15608875;141	MVGTALSAFFTPRFVR	141	-0.815634	4.08025	-3.89271	0.0013501	0.0379419	-1.01701
Rv2003c_15609140;192	RGTPWADLYALRAARG	192	-0.817646	3.98283	-4.32555	0.000551546	0.023163	-0.153059
Rv1736c_15608874;624	APIGYLFRPYIIYRSR	624	-0.818196	3.91022	-4.3325	0.000543724	0.0229436	-0.139252
Rv3126c_15610263;10	SLVLSMKSLASLSFQR	10	-0.819194	4.19464	-5.07204	0.000122325	0.00895584	1.30396
Rv1736c_15608874;521	LLIYRRRTRGPVFMAT	521	-0.820017	3.99077	-5.3518	7.07e-05	0.00621102	1.83399
Rv2029c_15609166;241	LATRHASHRFSSIPMT	241	-0.820756	4.18312	-4.05629	0.000961274	0.0310843	-0.689593
Rv2003c_15609140;124	SRDALMFARRRGVLVA	124	-0.821358	4.12925	-4.43942	0.000436793	0.019902	0.0724932
Rv1736c_15608874;634	IIYRSREELVLTRPRR	634	-0.821841	4.02268	-4.73155	0.000241406	0.0134851	0.646215
Rv2624c_15609761;260	FRHAECSVLVVRR	260	-0.82438	3.95242	-4.50736	0.000380246	0.0182665	0.206598
Rv1997_15609134;832	AWRLGMFANRWIILGV	832	-0.826015	3.91619	-4.75643	0.000229606	0.0130685	0.694712
Rv0571c_15607711;19	AQLSGKAVVVLGLPRG	19	-0.829993	4.13409	-4.662	0.000277795	0.0147343	0.510348
Rv3130c_15610266;374	NVPGPRRPLQIMGRRV	374	-0.831251	4.22113	-3.85445	0.00146201	0.0398792	-1.09368
Rv2660c_15609797;39	LSVVAPSQFTFSSRSP	39	-0.833489	4.32276	-3.9418	0.00121911	0.0361971	-0.918696
Rv1735c_15608873;145	ICRPPRSFDHQVRAFR	145	-0.833853	4.06085	-4.58929	0.000321887	0.0161718	0.367796
Rv0573c_15607713;339	TKFSSGKVIYPGRKQV	339	-0.834706	4.54059	-4.09407	0.000888931	0.0296865	-0.614097
Rv2029c_15609166;237	QGALLATRHASHRFSS	237	-0.836761	4.06053	-4.79938	0.000210611	0.0122981	0.778278
Rv2031c_15609168;27	SFAGLRPTFDTRLMRL	27	-0.837688	4.29954	-4.49056	0.000393487	0.0185199	0.173484
Rv2003c_15609140;147	PFVSRHFGAVLMAFTL	147	-0.839525	3.99176	-5.0275	0.0001336	0.00939715	1.21867
Rv2006_57116935;899	KVARSLLDYRYRRLPA	899	-0.841404	3.93993	-4.58972	0.000321603	0.0161718	0.368653
Rv1737c_15608875;146	LSAFFTPRFVRWFGLF	146	-0.841793	3.91823	-5.72841	3.43e-05	0.00414174	2.53097
Rv2006_57116935;884	WDALFVAPVLSLRMPK	884	-0.842305	4.07229	-4.7126	0.000250805	0.0137277	0.609254
Rv3129_305662422;75	CVRVIPWEITGRHFRF	75	-0.843804	3.90206	-4.74757	0.000233739	0.0132323	0.677449
Rv2004c_15609141;383	VVAVYQEALRKARLLL	383	-0.844443	4.22849	-4.30286	0.000577861	0.0236275	-0.198111
Rv1736c_15608874;459	RLLRIASPMFHFGILV	459	-0.84581	3.93971	-4.86949	0.000183003	0.0114007	0.914247
Rv2030c_15609167;14	PRRVFRDRREAGRVLA	14	-0.850503	3.90018	-5.15262	0.000104353	0.00812625	1.45763
Rv2006_57116935;1276	FVYRRHQLSLRISGRS	1276	-0.851231	4.08525	-4.09222	0.000892329	0.029742	-0.61778
Rv2659c_15609796;93	RTRAHYRKLLDNHILA	93	-0.853498	3.99979	-4.22675	0.00067584	0.0256499	-0.349459
Rv1737c_15608875;118	IPFANNWYQPARRGFS	118	-0.857526	4.22696	-3.6923	0.00205002	0.0493344	-1.41868
Rv2006_57116935;640	RATLTRSLRFRDAGGR	640	-0.859709	4.15572	-3.69168	0.00205266	0.0493344	-1.41992
Rv3133c_15610269;178	EKTVKNYVSRLLAKLG	178	-0.861869	4.43127	-5.04269	0.000129641	0.00921579	1.24778
Rv2003c_15609140;163	CFVTDPAAIFRETRRL	163	-0.86214	3.85946	-4.73584	0.000239325	0.0134851	0.654592
Rv0570_15607710;466	EAVRLATRLMRRIQQA	466	-0.864744	4.15681	-4.47098	0.000409526	0.0188602	0.134838
Rv1736c_15608874;435	VGSWWRYRYDKFGWTT	435	-0.870902	4.1137	-3.98144	0.00112273	0.0345092	-0.839325
Rv2030c_15609167;2	LMTAAADVTRRSPRRV	2	-0.871632	4.2703	-4.11546	0.000850433	0.0293321	-0.571365
Rv3130c_15610266;365	QRGVVTVATNVPGPRR	365	-0.872868	4.05921	-3.94197	0.00121866	0.0361971	-0.918341
Rv2006_57116935;267	LQVYSQLKRLLTGRRP	267	-0.875983	4.15728	-5.47954	5.52e-05	0.00543675	2.07259
Rv0573c_15607713;382	VPIMTNGRRIRQHAPT	382	-0.876407	4.17424	-3.76019	0.00177933	0.0454298	-1.28262
Rv3126c_15610263;62	RARRDRDHHPWSRSRS	62	-0.877733	4.03364	-3.6975	0.00202789	0.0492792	-1.40826
Rv3134c_15610270;103	MLCVGSVGLDHVRGRR	103	-0.878673	4.10896	-4.40668	0.000467033	0.0206553	0.00775517
Rv1997_15609134;48	LAVVTRASLLARILRQ	48	-0.880228	4.08291	-5.83693	2.8e-05	0.00355904	2.72807
Rv1737c_15608875;310	LGVGTGGVFAWVARRA	310	-0.881943	4.15968	-4.56086	0.000341021	0.0168855	0.311927
Rv2029c_15609166;276	SRGWSLIKSVRLGNAA	276	-0.883736	4.30994	-3.99356	0.00109483	0.0341642	-0.81506
Rv1736c_15608874;158	RYQRARGKGGLVRVSW	158	-0.884051	4.10147	-4.46574	0.000413928	0.0189104	0.124497
Rv1736c_15608874;456	YESRLLRIASPMFHFG	456	-0.884164	3.7783	-4.90904	0.0001691	0.0109736	0.990699
Rv1736c_15608874;635	IYRSREELVLTRPRRR	635	-0.884614	4.14527	-5.16349	0.000102144	0.00799055	1.47832
Rv2003c_15609140;14	IWSGWESPQCRSIRAR	14	-0.885637	4.1488	-5.75049	3.29e-05	0.00400046	2.57121
Rv3128c_7477503;177	GDNGIYFTRFRPYKKN	177	-0.888131	4.03663	-5.02661	0.000133838	0.00939715	1.21696
Rv1997_15609134;831	SAWRLGMFANRWIILG	831	-0.88928	4.07062	-3.85902	0.00144817	0.0397412	-1.08453
Rv3130c_15610266;394	PVSPIAMQLRTSVAML	394	-0.889361	4.54447	-4.21431	0.000693399	0.0261084	-0.374238
Rv1735c_15608873;149	PRSFDHQVRAFRRNQP	149	-0.8894	4.12115	-4.71496	0.000249613	0.0137063	0.613864
Rv1733c_15608871;21	PCRTILRVFSRNPLVR	21	-0.890149	4.19955	-4.38468	0.00048855	0.0211895	-0.0358009
Rv2006_57116935;128	KSIASFARRLQVAGVR	128	-0.890904	4.29777	-4.23423	0.000665505	0.0254966	-0.334571
Rv2006_57116935;908	RYRRLPAARRAAHRAG	908	-0.894114	4.14118	-4.82527	0.000199951	0.0119851	0.828538
Rv2659c_15609796;13	GRIRQFNSGRWQASYT	13	-0.895402	4.11813	-4.87327	0.000181624	0.0114007	0.921567
Rv2627c_15609764;242	TAQAVWDIRRLLSWIR	242	-0.895758	4.30623	-4.24027	0.000657276	0.0254182	-0.322549
Rv3130c_15610266;317	QRLRIVHSRLTRAKAG	317	-0.896213	4.04818	-5.25152	8.6e-05	0.00718857	1.64515
Rv2004c_15609141;380	RANVVAVYQEALRKAR	380	-0.896395	4.25734	-4.37023	0.000503234	0.0217164	-0.0644344
Rv1736c_15608874;458	SRLLRIASPMFHFGIL	458	-0.897052	4.17691	-4.86538	0.000184515	0.0114533	0.906284
Rv2029c_15609166;274	GLSRGWSLIKSVRLGN	274	-0.898741	4.20627	-4.51048	0.000377832	0.0182378	0.212759
Rv0079_15607221;112	AQWCPRPWPDRPRRRL	112	-0.903709	4.10397	-4.53945	0.000356193	0.0175353	0.269814
Rv2003c_15609140;18	WESPQCRSIRARLLLP	18	-0.904242	4.45226	-4.90431	0.000170704	0.0109944	0.981563
Rv1736c_15608874;513	ITTLAGVTLLIYRRRT	513	-0.908762	4.1286	-4.54267	0.000353868	0.0174711	0.27615
Rv2005c_15609142;126	RGLLGSVSSSLVRRAG	126	-0.910504	4.16541	-4.36469	0.000508984	0.0218544	-0.0754199
Rv1736c_15608874;638	SREELVLTRPRRRGW	638	-0.910598	4.26176	-6.08783	1.75e-05	0.00259128	3.17714
Rv1736c_15608874;637	RSREELVLTRPRRRGW	637	-0.910756	4.02159	-5.21515	9.23e-05	0.00749394	1.57633
Rv2630_15609767;19	PCARLRATNPLRALAR	19	-0.910802	4.16096	-4.3074	0.000572487	0.0235766	-0.18908
Rv2005c_15609142;124	LARGLLGSVSSSLVRR	124	-0.910929	4.13324	-3.91912	0.00127794	0.0371078	-0.964103
Rv1997_15609134;49	AVVTRASLLARILRQF	49	-0.911894	4.05951	-5.37254	6.79e-05	0.0060318	1.87288
Rv1813c_15608950;85	ALEKCGDKTCKVVSRF	85	-0.912678	4.26308	-4.1482	0.000794783	0.0283081	-0.50603
Rv2003c_15609140;1	MVKRSRATRLSPSIWS	1	-0.912964	4.14266	-5.43839	5.98e-05	0.00564171	1.99596
Rv1733c_15608871;180	GALLALTRAILIRVRN	180	-0.915357	4.19389	-5.22596	9.04e-05	0.00739185	1.59681
Rv1997_15609134;47	TLAVVTRASLLARILR	47	-0.919081	4.2847	-5.61698	4.24e-05	0.0046895	2.3268
Rv2659c_15609796;91	KDRTRAHYRKLLDNHI	91	-0.921398	3.93196	-3.90775	0.00130852	0.0373005	-0.986886
Rv2627c_15609764;301	ELLGRHCGLRHKDPRR	301	-0.921916	4.13161	-3.99739	0.00108617	0.0340809	-0.807402
Rv2625c_15609762;292	LVALRQLRDVAPSRRS	292	-0.922743	4.14928	-4.02199	0.00103211	0.0328054	-0.758175
Rv3128c_7477503;47	AMSAASIDRYLKTAKA	47	-0.923808	4.60995	-3.92114	0.00127259	0.0371078	-0.960063
Rv0573c_15607713;27	RMSGTAVFEIFFRKLP	27	-0.927763	4.3215	-4.39184	0.000481438	0.0210946	-0.0216214
Rv2631_57117009;376	RASLAKRGIIVRGTSR	376	-0.930053	4.1285	-4.25573	0.000636682	0.0247997	-0.291791
Rv1736c_15608874;447	GWTTRSSQLYESRLLR	447	-0.937598	3.9064	-4.16404	0.000769198	0.0279193	-0.474436
Rv3128c_7477503;241	IKPIGYASSADGRRRR	241	-0.938886	4.06994	-4.21123	0.000697823	0.0262173	-0.380381
Rv0570_15607710;83	VYIIYRQRRAELRTAK	83	-0.940448	4.11023	-5.21002	9.32e-05	0.00753387	1.56662
Rv3128c_7477503;176	AGDNGIYFTRFRPYKK	176	-0.942136	4.16847	-4.2931	0.000589568	0.0238219	-0.217495
Rv0574c_15607714;345	LRNTIERISRRFGIRV	345	-0.943284	4.21309	-4.03129	0.0010124	0.032359	-0.739579
Rv1997_15609134;815	VVVEAFYLFSCRSLTR	815	-0.949031	4.08703	-5.69809	3.64e-05	0.00429602	2.47558
Rv2030c_15609167;1	MLMTAAADVTRRSPRR	1	-0.949776	4.21516	-5.09741	0.000116345	0.00871005	1.35244
Rv2006_57116935;636	FDLRRATLTRSLRFRD	636	-0.951674	3.8078	-6.76213	5.21e-06	0.00132752	4.3369
Rv3126c_15610263;12	VLSMKSLASLSFQRCL	12	-0.952277	4.16537	-5.75843	3.24e-05	0.00396909	2.58565
Rv0573c_15607713;26	ERMSGTAVFEIFFRKL	26	-0.953411	4.30114	-4.22757	0.000674702	0.0256499	-0.347831
Rv0081_15607223;80	PDIAELLAVARKVLAR	80	-0.957218	4.30427	-5.25671	8.51e-05	0.00718069	1.65496
Rv0079_15607221;96	LRPALIRLDRQIVRAS	96	-0.960684	4.12704	-5.05498	0.000126523	0.00910755	1.27132
Rv1997_15609134;765	PDQPLLTGWLVRRTLL	765	-0.962396	4.20181	-3.9985	0.00108366	0.0340647	-0.805176
Rv0570_15607710;80	VARVYIIYRQRRAELR	80	-0.96289	4.0509	-6.14452	1.58e-05	0.00246039	3.27732
Rv3128c_7477503;172	VISWAGDNGIYFTRFR	172	-0.962993	4.0933	-5.04513	0.000129013	0.00920941	1.25247
Rv1997_15609134;813	LFVVVEAFYLFSCRSL	813	-0.968516	3.81509	-6.53326	7.82e-06	0.00173898	3.95104
Rv3128c_7477503;131	RTVRNNARTHILAGLK	131	-0.970911	4.17417	-5.29722	7.86e-05	0.00670085	1.73137
Rv2627c_15609764;126	KVKDRRRSFYRIFFDS	126	-0.971418	3.79692	-5.64213	4.04e-05	0.00458834	2.37304
Rv2659c_15609796;134	TPTMRAHSYSLLRAIM	134	-0.97249	4.28529	-4.80265	0.000209234	0.012276	0.784625
Rv2030c_15609167;478	YRAMFSGRVTSWNLRD	478	-0.972589	3.96046	-5.54224	4.89e-05	0.00514478	2.18889
Rv0081_15607223;21	ARIRILELLVERDRSV	21	-0.974318	3.8258	-5.08119	0.000120132	0.00887116	1.32145
Rv3128c_7477503;295	GRKIADLQNRLLILAK	295	-0.974774	4.31446	-4.42501	0.000449846	0.0203345	0.0440147
Rv2003c_15609140;164	FVTDPAAIFRETRRLL	164	-0.97663	3.90796	-4.11579	0.000849858	0.0293321	-0.570712
Rv3134c_15610270;192	QGSRLAHVHLSRRLAH	192	-0.977394	4.16199	-4.50483	0.000382209	0.0182905	0.201616
Rv2659c_15609796;162	PCRISGASTARRVHKI	162	-0.978277	4.38369	-4.0769	0.000921092	0.0302302	-0.648394
Rv2003c_15609140;168	PAAIFRETRRLLADGG	168	-0.979084	4.00687	-4.03391	0.00100691	0.0322436	-0.734332
Rv1997_15609134;306	ARMAKRRAVIRRLPAV	306	-0.979687	4.24403	-4.78938	0.000214884	0.0124371	0.758839
Rv2659c_15609796;54	RRREIDRQLWSPASGQ	54	-0.979727	4.28142	-3.87145	0.00141117	0.03912	-1.05961
Rv1997_15609134;828	LTRSAWRLGMFANRWI	828	-0.980164	4.40301	-5.14296	0.000106355	0.0082447	1.43925
Rv2624c_15609761;258	PVFRHAECSVLVVRR	258	-0.980975	4.1975	-4.46671	0.000413108	0.0189104	0.126415
Rv2005c_15609142;235	PVSRVVVCDRPARKLV	235	-0.982095	4.45733	-4.31435	0.000564375	0.0233548	-0.175285
Rv2029c_15609166;186	ISSGVFLLKASVRELR	186	-0.983333	4.13147	-4.30416	0.000576321	0.0236209	-0.195531
Rv2004c_15609141;275	LRDFYIAYRAVVRAKV	275	-0.987672	4.19709	-4.81602	0.000203693	0.0120753	0.810597
Rv1733c_15608871;179	AGALLALTRAILIRVR	179	-0.987809	4.1257	-6.05223	1.87e-05	0.0026515	3.114
Rv0570_15607710;474	LMRRIQQAAHTASRRL	474	-0.98955	4.22259	-3.86392	0.00143347	0.0394193	-1.07471
Rv3130c_15610266;170	QSQSASVRRGGFRVNP	170	-0.989673	4.10827	-4.76384	0.000226207	0.0129179	0.709146
Rv2659c_15609796;9	RRKFGRIRQFNSGRWQ	9	-0.989831	4.13905	-5.36066	6.95e-05	0.00613661	1.8506
Rv2631_57117009;379	LAKRGIIVRGTSRRGI	379	-0.994721	4.26306	-5.18425	9.81e-05	0.00770643	1.51775
Rv1997_15609134;448	QYMATLHRDGTDHVVL	448	-0.996669	3.90024	-3.89332	0.00134838	0.0379419	-1.01579
Rv1733c_15608871;181	ALLALTRAILIRVRNA	181	-0.997547	4.10835	-7.33475	1.96e-06	0.000825908	5.26704
Rv1997_15609134;829	TRSAWRLGMFANRWII	829	-0.99769	4.2547	-5.63568	4.09e-05	0.00461455	2.36119
Rv1733c_15608871;5	TRDREGATMITFRLRL	5	-1.00063	4.25114	-5.58603	4.5e-05	0.00488063	2.26979
Rv3134c_15610270;193	GSRLAHVHLSRRLAHW	193	-1.00311	4.0854	-4.49345	0.000391176	0.0185128	0.179183
Rv2006_57116935;633	RQTFDLRRATLTRSLR	633	-1.00628	4.07646	-4.82495	0.000200078	0.0119851	0.827924
Rv2003c_15609140;123	PSRDALMFARRRGVLV	123	-1.00876	4.3402	-4.42108	0.000453474	0.0203909	0.0362463
Rv1997_15609134;824	SCRSLTRSAWRLGMFA	824	-1.01066	4.43667	-3.98685	0.00111018	0.0343315	-0.82849
Rv3130c_15610266;349	PFPMTAWAVGLLMRLP	349	-1.01257	4.44591	-4.38	0.000493261	0.0213398	-0.0450797
Rv2006_57116935;906	DYRYRRLPAARRAAHR	906	-1.01352	4.11124	-5.88247	2.57e-05	0.00338488	2.81027
Rv1735c_15608873;146	CRPPRSFDHQVRAFRR	146	-1.01357	4.12244	-4.60003	0.000314945	0.0160287	0.388894
Rv3130c_15610266;45	LAQRLRPCTRFGQRLR	45	-1.01381	4.05237	-6.07853	1.78e-05	0.00260662	3.16067
Rv2625c_15609762;295	LRQLRDVAPSRRSTTS	295	-1.01545	4.16372	-5.64243	4.04e-05	0.00458834	2.37359
Rv1997_15609134;821	YLFSCRSLTRSAWRLG	821	-1.02079	4.2539	-6.23124	1.35e-05	0.00226384	3.42959
Rv1737c_15608875;143	GTALSAFFTPRFVRWF	143	-1.02205	4.24139	-6.26107	1.28e-05	0.0022315	3.48173
Rv2003c_15609140;22	QCRSIRARLLLPRGRS	22	-1.02409	4.25105	-5.06142	0.000124921	0.00907854	1.28365
Rv2629_15609766;172	AIRMNCRAVADHLTRL	172	-1.02445	4.22303	-5.37655	6.74e-05	0.0060318	1.88039
Rv2006_57116935;632	YRQTFDLRRATLTRSL	632	-1.02539	4.05157	-4.24294	0.000653678	0.0253367	-0.317246
Rv1736c_15608874;434	AVGSWWRYRYDKFGWT	434	-1.02557	4.30993	-4.09874	0.000880374	0.0296272	-0.604762
Rv1736c_15608874;124	ARGVLVEMYREAKARL	124	-1.02971	4.47017	-4.88179	0.000178557	0.0114007	0.938047
Rv2659c_15609796;229	RVRRAVVRVGEGFKVT	229	-1.0317	4.07299	-4.49777	0.00038775	0.0184015	0.187692
Rv0571c_15607711;106	QRRAERFRRGRDRIPL	106	-1.03367	4.06105	-4.97937	0.000146994	0.00999324	1.12625
Rv2629_15609766;215	RVAVRVSQLHAGPRKS	215	-1.03865	4.4514	-4.27193	0.0006158	0.0243778	-0.259566
Rv3128c_7477503;72	TKPSPLLRNSIKVRRA	72	-1.04224	4.22905	-5.38737	6.6e-05	0.005982	1.90065
Rv0570_15607710;536	PMFAIAFTRAIVGRHL	536	-1.04225	4.13731	-6.60241	6.91e-06	0.00162195	4.06848
Rv0574c_15607714;322	LQMLPLRVSRMRLQRA	322	-1.04465	4.43323	-4.42719	0.000447844	0.0202975	0.0483275
Rv2004c_15609141;93	PVVVMRRYRDKQRLAS	93	-1.04533	4.45133	-5.08488	0.000119259	0.00884481	1.32851
Rv3133c_15610269;183	NYVSRLLAKLGMERRT	183	-1.04546	4.20545	-5.13803	0.000107392	0.00828759	1.42987
Rv1736c_15608874;159	YQRARGKGGLVRVSWA	159	-1.04804	4.19882	-3.78327	0.00169573	0.0442181	-1.23636
Rv0571c_15607711;101	QLIELQRRAERFRRGR	101	-1.05363	4.19209	-4.40802	0.000465757	0.0206553	0.0104011
Rv2003c_15609140;118	RFGLDPSRDALMFARR	118	-1.05397	4.45899	-4.79383	0.000212973	0.0123683	0.767484
Rv3130c_15610266;320	RIVHSRLTRAKAGGQR	320	-1.0546	4.24937	-5.80225	2.99e-05	0.00370713	2.66526
Rv0574c_15607714;344	WLRNTIERISRRFGIR	344	-1.05496	4.22062	-4.95383	0.000154656	0.0103096	1.07709
Rv2006_57116935;813	RYAELCQQHVRAWARL	813	-1.05702	3.91267	-6.42233	9.53e-06	0.0018386	3.76113
Rv1735c_15608873;148	PPRSFDHQVRAFRRNQ	148	-1.05922	4.27879	-4.90947	0.000168953	0.0109736	0.991544
Rv0571c_15607711;46	LQAPLDVLVVRKLGVP	46	-1.05933	4.1779	-4.10029	0.000877562	0.0296096	-0.601675
Rv2625c_15609762;294	ALRQLRDVAPSRRSTT	294	-1.05985	4.33081	-4.09664	0.000884216	0.0296272	-0.608964
Rv0573c_15607713;379	PLLVPIMTNGRRIRQH	379	-1.06058	4.21459	-6.43481	9.32e-06	0.0018386	3.7826
Rv2003c_15609140;119	FGLDPSRDALMFARRR	119	-1.06549	4.41974	-4.06336	0.00094729	0.0308535	-0.675454
Rv1812c_15608949;243	AATVVWCAGMRASRLT	243	-1.06625	4.35205	-5.18462	9.8e-05	0.00770643	1.51845
Rv2631_57117009;380	AKRGIIVRGTSRRGIA	380	-1.06661	4.49421	-3.71717	0.00194634	0.0481165	-1.36884
Rv2006_57116935;268	QVYSQLKRLLTGRRPA	268	-1.06916	4.29938	-5.60352	4.35e-05	0.00475021	2.30203
Rv2631_57117009;296	LRSVCVHRKGATRSLP	296	-1.06958	4.16451	-3.71226	0.00196641	0.0484104	-1.37869
Rv0571c_15607711;42	VAKSLQAPLDVLVVRK	42	-1.07023	4.24564	-5.42869	6.09e-05	0.00567128	1.97787
Rv0572c_15607712;1	MGEHAIKRHMRQRKPT	1	-1.0704	4.22356	-4.87139	0.000182309	0.0114007	0.917923
Rv2027c_15609164;361	QAALAWRLATAQRQMR	361	-1.0718	4.3224	-5.24865	8.64e-05	0.00718857	1.63973
Rv3133c_15610269;173	RMFLAEKTVKNYVSRL	173	-1.07783	4.16171	-4.81601	0.000203698	0.0120753	0.810574
Rv3133c_15610269;182	KNYVSRLLAKLGMERR	182	-1.07845	4.32794	-3.96235	0.00116812	0.0352329	-0.877529
Rv1736c_15608874;439	WRYRYDKFGWTTRSSQ	439	-1.08	4.37943	-5.10542	0.000114521	0.00868128	1.36772
Rv2659c_15609796;286	NDPNRHLAPSALYRMF	286	-1.08764	4.4234	-5.38727	6.6e-05	0.005982	1.90047
Rv2006_57116935;907	YRYRRLPAARRAAHRA	907	-1.09076	4.23988	-5.56718	4.67e-05	0.00499666	2.23499
Rv3126c_15610263;13	LSMKSLASLSFQRCLR	13	-1.09248	4.39668	-5.19613	9.58e-05	0.00766952	1.54029
Rv2631_57117009;295	QLRSVCVHRKGATRSL	295	-1.09261	4.21317	-4.2609	0.000629944	0.0246961	-0.281511
Rv1733c_15608871;15	TFRLRLPCRTILRVFS	15	-1.09762	4.24801	-6.16378	1.52e-05	0.00244154	3.31123
Rv2004c_15609141;378	YSRANVVAVYQEALRK	378	-1.10047	4.26027	-3.69443	0.00204094	0.0492873	-1.41442
Rv2032_15609169;106	VTEGHRLRADAILLRR	106	-1.10064	4.03183	-4.42181	0.000452803	0.0203909	0.0376784
Rv1813c_15608950;86	LEKCGDKTCKVVSRFT	86	-1.10175	4.21186	-5.55073	4.82e-05	0.0050929	2.2046
Rv2659c_15609796;296	ALYRMFYKARKAAGRP	296	-1.10178	4.33464	-6.06274	1.84e-05	0.00262287	3.13266
Rv0574c_15607714;320	ISLQMLPLRVSRMRLQ	320	-1.10803	4.2618	-4.85552	0.000188192	0.0116394	0.887189
Rv1736c_15608874;641	ELVLTRPRRRGW	641	-1.11099	4.13775	-5.83561	2.8e-05	0.00355904	2.72567
Rv2029c_15609166;269	AAITVGLSRGWSLIKS	269	-1.11233	4.19433	-5.05058	0.000127631	0.00914884	1.26289
Rv1997_15609134;826	RSLTRSAWRLGMFANR	826	-1.11449	4.44886	-4.16035	0.000775075	0.0280139	-0.481785
Rv3130c_15610266;46	AQRLRPCTRFGQRLRL	46	-1.11896	4.21609	-4.61222	0.000307259	0.0158077	0.4128
Rv1997_15609134;236	VVATPLTAKLAWFSKF	236	-1.12094	4.37951	-5.37226	6.79e-05	0.0060318	1.87234
Rv1737c_15608875;119	PFANNWYQPARRGFST	119	-1.12154	4.40989	-5.49298	5.38e-05	0.00538442	2.09757
Rv2006_57116935;266	ALQVYSQLKRLLTGRR	266	-1.12742	4.24636	-5.87744	2.59e-05	0.00339088	2.80119
Rv2631_57117009;419	RKVARLVPLGCVKG	419	-1.12789	4.02004	-6.70578	5.76e-06	0.00142951	4.24265
Rv2006_57116935;629	LLSYRQTFDLRRATLT	629	-1.12872	4.0124	-8.27259	4.3e-07	0.000342466	6.68384
Rv1997_15609134;825	CRSLTRSAWRLGMFAN	825	-1.12996	4.51265	-5.5124	5.18e-05	0.0053176	2.13361
Rv2029c_15609166;277	RGWSLIKSVRLGNAAG	277	-1.13193	4.3341	-4.11518	0.000850926	0.0293321	-0.571924
Rv1736c_15608874;515	TLAGVTLLIYRRRTRG	515	-1.13196	4.26436	-6.22553	1.36e-05	0.00226531	3.41961
Rv0570_15607710;469	RLATRLMRRIQQAAHT	469	-1.13311	3.99088	-5.84243	2.77e-05	0.00355904	2.73801
Rv2006_57116935;638	LRRATLTRSLRFRDAG	638	-1.13413	3.9431	-6.44624	9.13e-06	0.0018386	3.80223
Rv2631_57117009;240	YLAAMAAAANYGRANR	240	-1.1384	4.48328	-3.93235	0.00124327	0.0366861	-0.937607
Rv2625c_15609762;97	GEAKTPKAAFRIAFAG	97	-1.13841	4.48413	-4.32161	0.00055602	0.023163	-0.160868
Rv2003c_15609140;20	SPQCRSIRARLLLPRG	20	-1.14041	4.27652	-5.77409	3.15e-05	0.0038811	2.61414
Rv1736c_15608874;148	DIQADPRRRRRYQRAR	148	-1.14792	4.12149	-3.98249	0.00112029	0.0345092	-0.837224
Rv3130c_15610266;448	KRRKVTRRRGALSLVV	448	-1.15053	3.99935	-4.97064	0.000149567	0.010128	1.10946
Rv2030c_15609167;476	VYYRAMFSGRVTSWNL	476	-1.15073	4.18121	-7.20446	2.43e-06	0.000887432	5.05981
Rv1812c_15608949;241	LAAATVVWCAGMRASR	241	-1.15092	4.36708	-5.57282	4.62e-05	0.00497402	2.24542
Rv2004c_15609141;284	AVVRAKVECVRFSQGK	284	-1.15225	4.42498	-5.6554	3.94e-05	0.00456553	2.39739
Rv2659c_15609796;295	SALYRMFYKARKAAGR	295	-1.15414	4.43201	-5.28583	8.04e-05	0.00681738	1.70991
Rv3130c_15610266;316	LQRLRIVHSRLTRAKA	316	-1.15859	4.40488	-5.47437	5.58e-05	0.00545978	2.06298
Rv3130c_15610266;267	VLIQRGERPRFDSLRT	267	-1.16294	4.31424	-3.86694	0.00142449	0.0392353	-1.06865
Rv0570_15607710;464	SEEAVRLATRLMRRIQ	464	-1.1636	4.35659	-4.5183	0.000371861	0.0180986	0.22817
Rv2004c_15609141;482	PRERSVGQAYHIWRSA	482	-1.16381	4.15349	-4.21971	0.000685721	0.0258761	-0.363481
Rv1733c_15608871;14	ITFRLRLPCRTILRVF	14	-1.17228	4.32192	-6.19774	1.43e-05	0.00236045	3.3709
Rv2004c_15609141;92	EPVVVMRRYRDKQRLA	92	-1.17641	4.41674	-4.23625	0.000662738	0.0254575	-0.330546
Rv1733c_15608871;12	TMITFRLRLPCRTILR	12	-1.18158	4.34268	-6.36964	1.05e-05	0.00195224	3.67027
Rv3132c_15610268;365	AALAWQLATSQRRMRE	365	-1.18788	4.44222	-4.26863	0.000620005	0.0244182	-0.266143
Rv3128c_7477503;71	TTKPSPLLRNSIKVRR	71	-1.18883	4.35788	-5.61234	4.28e-05	0.00470084	2.31827
Rv2029c_15609166;268	VAAITVGLSRGWSLIK	268	-1.1891	4.35335	-5.01865	0.000135966	0.009469	1.20169
Rv2006_57116935;985	LVDCGAELLVEIARFW	985	-1.19178	3.8908	-4.59218	0.000320007	0.0161718	0.373467
Rv1997_15609134;816	VVEAFYLFSCRSLTRS	816	-1.19592	4.1938	-6.37111	1.05e-05	0.00195224	3.67283
Rv3133c_15610269;196	RRTQAAVFATELKRSR	196	-1.19593	4.28022	-6.00954	2.03e-05	0.00283441	3.03801
Rv2003c_15609140;23	CRSIRARLLLPRGRSR	23	-1.19756	4.25972	-6.2878	1.22e-05	0.00214752	3.52831
Rv3128c_7477503;46	LAMSAASIDRYLKTAK	46	-1.19911	4.58833	-6.06259	1.84e-05	0.00262287	3.13239
Rv1997_15609134;440	AIPFSSERQYMATLHR	440	-1.2005	4.12985	-6.15105	1.56e-05	0.0024534	3.28881
Rv3130c_15610266;439	AVARLVAISKRRKVTR	439	-1.20346	4.24857	-6.55582	7.51e-06	0.00169244	3.98943
Rv3130c_15610266;315	PLQRLRIVHSRLTRAK	315	-1.20658	4.39394	-5.19989	9.51e-05	0.00764893	1.54742
Rv3132c_15610268;364	QAALAWQLATSQRRMR	364	-1.20667	4.59701	-4.90565	0.000170248	0.0109944	0.984152
Rv1997_15609134;827	SLTRSAWRLGMFANRW	827	-1.20935	4.4873	-5.81194	2.93e-05	0.00366667	2.68283
Rv0573c_15607713;343	SGKVIYPGRKQVFRKL	343	-1.21152	4.41192	-4.51242	0.000376348	0.0182378	0.216566
Rv0570_15607710;475	MRRIQQAAHTASRRLA	475	-1.21157	4.20446	-5.89139	2.53e-05	0.00335467	2.82633
Rv2006_57116935;1275	PFVYRRHQLSLRISGR	1275	-1.2148	4.22282	-6.86309	4.37e-06	0.00122803	4.50453
Rv0571c_15607711;99	RKQLIELQRRAERFRR	99	-1.21678	4.50117	-3.68567	0.00207859	0.0498047	-1.43197
Rv1737c_15608875;309	CLGVGTGGVFAWVARR	309	-1.21784	4.33119	-4.91388	0.000167472	0.0109509	1.00006
Rv1996_15609133;54	WAFEYSRFQEAQKREI	54	-1.21848	4.30905	-3.77238	0.00173467	0.0447937	-1.25819
Rv0573c_15607713;338	RTKFSSGKVIYPGRKQ	338	-1.21971	4.51259	-6.76897	5.15e-06	0.00132752	4.34831
Rv1733c_15608871;182	LLALTRAILIRVRNAS	182	-1.22001	4.28399	-8.86079	1.76e-07	0.000201039	7.50778
Rv2006_57116935;418	RLGHAAGLRVTTGRKV	418	-1.23106	4.18765	-7.33847	1.94e-06	0.000825908	5.27292
Rv2659c_15609796;10	RKFGRIRQFNSGRWQA	10	-1.23247	4.44527	-4.04775	0.000978446	0.0314498	-0.706674
Rv2003c_15609140;15	WSGWESPQCRSIRARL	15	-1.25193	4.57475	-5.45399	5.8e-05	0.0055919	2.02504
Rv2631_57117009;294	GQLRSVCVHRKGATRS	294	-1.25461	4.19992	-4.5954	0.000317919	0.0161142	0.379798
Rv1997_15609134;305	MARMAKRRAVIRRLPA	305	-1.2572	4.29148	-6.65658	6.28e-06	0.00151514	4.15996
Rv3127_15610264;66	RIAMTAAHWQANITRF	66	-1.25874	4.3678	-6.57178	7.3e-06	0.00166697	4.01655
Rv2004c_15609141;40	KAKKPVVTDFCDFRTA	40	-1.26082	4.39304	-5.40831	6.34e-05	0.00583577	1.93982
Rv3127_15610264;65	LRIAMTAAHWQANITR	65	-1.26252	4.331	-8.01929	6.4e-07	0.000406387	6.31393
Rv0574c_15607714;318	NLISLQMLPLRVSRMR	318	-1.27339	4.3988	-5.89604	2.5e-05	0.00335467	2.8347
Rv2004c_15609141;285	VVRAKVECVRFSQGKP	285	-1.27487	4.50531	-4.66702	0.000274986	0.0146762	0.52018
Rv2030c_15609167;389	YLDKVDPRAAARARAR	389	-1.27852	4.3911	-6.32691	1.13e-05	0.00206422	3.59629
Rv1997_15609134;304	GMARMAKRRAVIRRLP	304	-1.27922	4.35281	-6.42866	9.43e-06	0.0018386	3.77203
Rv3133c_15610269;184	YVSRLLAKLGMERRTQ	184	-1.28365	4.34456	-3.83144	0.00153378	0.0410575	-1.13981
Rv1736c_15608874;125	RGVLVEMYREAKARLG	125	-1.28873	4.49455	-4.15542	0.000783011	0.028062	-0.491622
Rv2006_57116935;635	TFDLRRATLTRSLRFR	635	-1.28879	4.27368	-7.68185	1.1e-06	0.00060892	5.8066
Rv0573c_15607713;337	GRTKFSSGKVIYPGRK	337	-1.2942	4.31727	-6.61041	6.81e-06	0.00162132	4.08201
Rv1733c_15608871;13	MITFRLRLPCRTILRV	13	-1.29511	4.29566	-6.98224	3.56e-06	0.00107686	4.70038
Rv3132c_15610268;503	NAVRHAKASTLTVRVK	503	-1.2956	4.25364	-5.32682	7.42e-05	0.00638911	1.78706
Rv0079_15607221;130	PAEALVTRRKPVVLRR	130	-1.29617	4.34734	-5.65529	3.94e-05	0.00456553	2.39719
Rv1735c_15608873;46	PPLVAASIWKHVVHRV	46	-1.29765	4.14476	-4.73091	0.000241713	0.0134851	0.644985
Rv3132c_15610268;366	ALAWQLATSQRRMREL	366	-1.30128	4.21219	-4.38868	0.000484566	0.0211236	-0.0278842
Rv2006_57116935;634	QTFDLRRATLTRSLRF	634	-1.30223	4.32118	-6.3365	1.11e-05	0.00205052	3.61291
Rv2627c_15609764;63	QAFRDEIVLLGLKARR	63	-1.30305	4.36672	-3.9809	0.00112399	0.0345092	-0.840401
Rv1736c_15608874;440	RYRYDKFGWTTRSSQL	440	-1.30658	4.3963	-5.72178	3.48e-05	0.0041648	2.51885
Rv2659c_15609796;292	LAPSALYRMFYKARKA	292	-1.31237	4.56897	-4.87786	0.000179964	0.0114007	0.930448
Rv3131_448824799;70	CVVALASLGWQAKVNR	70	-1.31345	4.64267	-4.72532	0.000244452	0.0135489	0.634081
Rv2659c_15609796;8	QRRKFGRIRQFNSGRW	8	-1.3205	4.18487	-5.93139	2.34e-05	0.00321265	2.89823
Rv0574c_15607714;319	LISLQMLPLRVSRMRL	319	-1.32141	4.40561	-6.96506	3.66e-06	0.00107686	4.67227
Rv2003c_15609140;21	PQCRSIRARLLLPRGR	21	-1.32722	4.41575	-6.18166	1.48e-05	0.00240783	3.34266
Rv3133c_15610269;179	KTVKNYVSRLLAKLGM	179	-1.33551	4.37942	-6.75623	5.27e-06	0.00132752	4.32705
Rv1738_15608876;64	ARALSDLGKRMLKVST	64	-1.34945	4.69312	-6.23151	1.35e-05	0.00226384	3.43008
Rv3128c_7477503;242	KPIGYASSADGRRRRL	242	-1.35391	4.25858	-5.48861	5.43e-05	0.00538442	2.08945
Rv3126c_15610263;71	PWSRSRSQLSPRMAHG	71	-1.35565	4.44463	-7.03359	3.26e-06	0.00104074	4.7841
Rv3130c_15610266;47	QRLRPCTRFGQRLRLR	47	-1.3576	4.33051	-6.96746	3.65e-06	0.00107686	4.6762
Rv0570_15607710;639	AIYVAAWKAKVKGITV	639	-1.36031	4.25634	-4.68165	0.000266978	0.0143381	0.54878
Rv3131_448824799;71	VVALASLGWQAKVNRF	71	-1.36123	4.47962	-6.8129	4.77e-06	0.0012774	4.42139
Rv1997_15609134;298	TITLAIGMARMAKRRA	298	-1.36151	4.79662	-4.17446	0.000752819	0.0274411	-0.45365
Rv1735c_15608873;147	RPPRSFDHQVRAFRRN	147	-1.36448	4.15024	-7.22719	2.34e-06	0.000883389	5.09614
Rv2659c_15609796;11	KFGRIRQFNSGRWQAS	11	-1.37612	4.45623	-6.4213	9.55e-06	0.0018386	3.75938
Rv2627c_15609764;124	VRKVKDRRRSFYRIFF	124	-1.37876	4.35252	-5.45025	5.84e-05	0.0055919	2.01808
Rv1997_15609134;822	LFSCRSLTRSAWRLGM	822	-1.38093	4.51934	-5.52952	5.02e-05	0.00517656	2.16534
Rv3130c_15610266;332	GGQRQFGNTLMAIANR	332	-1.38339	5.06643	-3.78241	0.00169877	0.0442299	-1.23808
Rv2631_57117009;378	SLAKRGIIVRGTSRRG	378	-1.38563	4.16081	-9.16187	1.13e-07	0.000182189	7.91119
Rv2627c_15609764;125	RKVKDRRRSFYRIFFD	125	-1.3922	3.95173	-6.23527	1.34e-05	0.00226384	3.43665
Rv3130c_15610266;447	SKRRKVTRRRGALSLV	447	-1.39782	4.14294	-4.83864	0.000194661	0.011826	0.854484
Rv3128c_7477503;73	KPSPLLRNSIKVRRAG	73	-1.40728	4.46758	-6.10778	1.69e-05	0.00254008	3.21245
Rv2004c_15609141;94	VVVMRRYRDKQRLASM	94	-1.4091	4.81954	-4.49809	0.000387499	0.0184015	0.18832
Rv1736c_15608874;149	IQADPRRRRRYQRARG	149	-1.40962	4.20653	-5.22457	9.06e-05	0.00739185	1.59418
Rv3130c_15610266;446	ISKRRKVTRRRGALSL	446	-1.40977	4.35332	-5.42501	6.13e-05	0.00568092	1.971
Rv2003c_15609140;165	VTDPAAIFRETRRLLA	165	-1.41341	4.32867	-4.23809	0.000660233	0.0254182	-0.326887
Rv1738_15608876;25	LTRAKARLRWREKELV	25	-1.41508	4.30143	-5.50167	5.29e-05	0.0053642	2.1137
Rv1737c_15608875;190	PNADPVLPRLKAAARL	190	-1.41655	4.79034	-4.9632	0.000151799	0.0101955	1.09513
Rv2006_57116935;417	RRLGHAAGLRVTTGRK	417	-1.418	4.23795	-7.33355	1.96e-06	0.000825908	5.26514
Rv2029c_15609166;85	DAGVPFRVIPIAASTR	85	-1.41941	4.49128	-3.84126	0.00150272	0.0405428	-1.12012
Rv2004c_15609141;39	FKAKKPVVTDFCDFRT	39	-1.42276	5.3022	-3.91978	0.00127618	0.0371078	-0.962783
Rv1738_15608876;24	GLTRAKARLRWREKEL	24	-1.42358	4.22125	-6.51206	8.12e-06	0.00178287	3.91491
Rv0570_15607710;497	PAFTDSRFARSGPRRN	497	-1.42722	4.45642	-6.30172	1.19e-05	0.002138	3.55252
Rv1997_15609134;820	FYLFSCRSLTRSAWRL	820	-1.42976	4.43859	-7.29143	2.1e-06	0.000857599	5.19842
Rv1997_15609134;297	VTITLAIGMARMAKRR	297	-1.43212	4.57453	-5.23144	8.94e-05	0.0073632	1.60719
Rv2659c_15609796;297	LYRMFYKARKAAGRPD	297	-1.43579	4.17179	-5.07333	0.000122013	0.00895584	1.30643
Rv2627c_15609764;307	CGLRHKDPRRHTVKMA	307	-1.44656	4.3244	-6.79346	4.94e-06	0.00130119	4.38908
Rv3130c_15610266;333	GQRQFGNTLMAIANRL	333	-1.45121	4.43067	-5.96982	2.18e-05	0.00301478	2.96708
Rv0570_15607710;496	FPAFTDSRFARSGPRR	496	-1.45187	4.29476	-5.89218	2.52e-05	0.00335467	2.82775
Rv0574c_15607714;327	LRVSRMRLQRASQTDT	327	-1.46096	4.20992	-4.12658	0.000831109	0.0291297	-0.549178
Rv2659c_15609796;293	APSALYRMFYKARKAA	293	-1.47188	4.48594	-5.50276	5.28e-05	0.0053642	2.11572
Rv1736c_15608874;143	VAAWADIQADPRRRRR	143	-1.47345	4.41744	-8.22999	4.6e-07	0.000342466	6.62227
Rv2631_57117009;241	LAAMAAAANYGRANRQ	241	-1.47675	5.11369	-4.62742	0.000297935	0.0153742	0.442618
Rv2005c_15609142;245	PARKLVQKSASAQLVV	245	-1.48037	4.85622	-4.68438	0.000265506	0.0143039	0.55413
Rv0573c_15607713;244	LAKRLGNRFDVRAVRL	244	-1.48184	4.28201	-4.87075	0.000182545	0.0114007	0.916671
Rv3130c_15610266;440	VARLVAISKRRKVTRR	440	-1.48358	4.39805	-6.82092	4.71e-06	0.0012774	4.43471
Rv2659c_15609796;161	NPCRISGASTARRVHK	161	-1.49433	4.38862	-7.05537	3.14e-06	0.00103384	4.8195
Rv1733c_15608871;17	RLRLPCRTILRVFSRN	17	-1.49695	4.37054	-6.23476	1.34e-05	0.00226384	3.43576
Rv1736c_15608874;142	PVAAWADIQADPRRRR	142	-1.50158	4.58169	-7.25344	2.24e-06	0.000883389	5.13801
Rv2005c_15609142;237	SRVVVCDRPARKLVQK	237	-1.50329	4.30179	-6.00737	2.03e-05	0.00283441	3.03416
Rv1996_15609133;111	IVPTLANISRQVAMVV	111	-1.50501	4.60102	-4.18337	0.000739102	0.0271283	-0.435891
Rv1736c_15608874;155	RRRRYQRARGKGGLVR	155	-1.50949	4.31028	-6.07506	1.8e-05	0.00260662	3.1545
Rv3130c_15610266;442	RLVAISKRRKVTRRRG	442	-1.51314	4.44232	-6.29521	1.2e-05	0.00214089	3.5412
Rv1997_15609134;823	FSCRSLTRSAWRLGMF	823	-1.51786	4.5133	-7.17887	2.54e-06	0.000892045	5.0188
Rv0574c_15607714;325	LPLRVSRMRLQRASQT	325	-1.52695	4.40696	-7.80741	8.99e-07	0.000531027	5.99733
Rv3130c_15610266;441	ARLVAISKRRKVTRRR	441	-1.54834	4.44453	-6.95818	3.71e-06	0.00107686	4.66101
Rv2003c_15609140;120	GLDPSRDALMFARRRG	120	-1.55143	4.62657	-6.42946	9.41e-06	0.0018386	3.77341
Rv2659c_15609796;7	RQRRKFGRIRQFNSGR	7	-1.56169	4.39897	-7.1031	2.89e-06	0.00097154	4.8968
Rv2627c_15609764;123	AVRKVKDRRRSFYRIF	123	-1.56753	4.4354	-9.18766	1.09e-07	0.000182189	7.94519
Rv0570_15607710;636	DVRAIYVAAWKAKVKG	636	-1.58858	4.28639	-9.02062	1.39e-07	0.000183234	7.72344
Rv0570_15607710;637	VRAIYVAAWKAKVKGI	637	-1.59247	4.24341	-8.13176	5.36e-07	0.000360437	6.47932
Rv3132c_15610268;498	REAVSNAVRHAKASTL	498	-1.59519	4.61065	-4.64174	0.000289419	0.0152096	0.470681
Rv3130c_15610266;313	ENPLQRLRIVHSRLTR	313	-1.60762	4.33872	-4.13374	0.00081889	0.028986	-0.534879
Rv2659c_15609796;87	QRGIKDRTRAHYRKLL	87	-1.62566	4.31976	-8.45157	3.26e-07	0.000310631	6.93967
Rv2626c_15609763;27	YMREHDIGALPICGDD	27	-1.62575	7.62131	-3.75432	0.00180124	0.0457168	-1.29439
Rv2004c_15609141;181	DEFVSGREVLFAGRIK	181	-1.62788	4.74315	-5.12361	0.000110486	0.00841262	1.40241
Rv2631_57117009;372	GEAIRASLAKRGIIVR	372	-1.62957	4.40996	-4.00967	0.00105885	0.0334689	-0.78284
Rv1738_15608876;63	VARALSDLGKRMLKVS	63	-1.63057	4.90595	-6.08752	1.75e-05	0.00259128	3.17659
Rv2659c_15609796;5	GKRQRRKFGRIRQFNS	5	-1.63081	4.37365	-7.02947	3.28e-06	0.00104074	4.7774
Rv3130c_15610266;334	QRQFGNTLMAIANRLP	334	-1.64068	4.75391	-4.13723	0.000813001	0.028889	-0.527911
Rv1997_15609134;302	AIGMARMAKRRAVIRR	302	-1.64137	4.5232	-6.12682	1.63e-05	0.00248057	3.24609
Rv2004c_15609141;95	VVMRRYRDKQRLASMV	95	-1.64313	4.75076	-4.07047	0.000933435	0.0305183	-0.661239
Rv2005c_15609142;238	RVVVCDRPARKLVQKS	238	-1.64837	4.34586	-7.48573	1.52e-06	0.000757273	5.50396
Rv3131_448824799;145	RGGVMLRQVSALDRMK	145	-1.65278	4.70277	-6.42796	9.44e-06	0.0018386	3.77083
Rv2627c_15609764;312	KDPRRHTVKMAEPIGR	312	-1.65779	4.67381	-4.33783	0.000537814	0.0228631	-0.128687
Rv1738_15608876;62	SVARALSDLGKRMLKV	62	-1.67973	4.61605	-10.0768	3.14e-08	8.97e-05	9.06516
Rv2627c_15609764;117	PPLTEVAVRKVKDRRR	117	-1.68141	4.62313	-4.80888	0.000206636	0.0121652	0.796716
Rv2659c_15609796;294	PSALYRMFYKARKAAG	294	-1.6948	4.53293	-9.05096	1.33e-07	0.000183234	7.76399
Rv3130c_15610266;438	DAVARLVAISKRRKVT	438	-1.71458	4.70854	-4.38624	0.000486997	0.0211757	-0.0327232
Rv2030c_15609167;477	YYRAMFSGRVTSWNLR	477	-1.71885	4.46276	-9.13898	1.17e-07	0.000182189	7.88094
Rv3133c_15610269;176	LAEKTVKNYVSRLLAK	176	-1.72707	4.56298	-6.59467	7.01e-06	0.00162217	4.05537
Rv2027c_15609164;447	PSRATGLRHRLDKVID	447	-1.72908	4.89496	-4.36064	0.000513227	0.0219307	-0.083445
Rv0573c_15607713;342	SSGKVIYPGRKQVFRK	342	-1.72941	4.5007	-7.57252	1.32e-06	0.000684091	5.6386
Rv0570_15607710;635	DDVRAIYVAAWKAKVK	635	-1.73501	4.34072	-7.42784	1.67e-06	0.000775	5.41352
Rv3128c_7477503;293	QIGRKIADLQNRLLIL	293	-1.74342	4.4106	-4.28889	0.000594691	0.0239161	-0.225857
Rv2659c_15609796;85	LKQRGIKDRTRAHYRK	85	-1.74408	4.60109	-4.25755	0.000634306	0.0247997	-0.288179
Rv2624c_15609761;68	REAQSAVEAAGKLVKI	68	-1.75416	5.36189	-3.69096	0.00205577	0.0493344	-1.42137
Rv2005c_15609142;239	VVVCDRPARKLVQKSA	239	-1.76531	4.68754	-7.68468	1.1e-06	0.00060892	5.81092
Rv2659c_15609796;30	PDGRVYIAPKTFNAKI	30	-1.76552	4.73281	-6.12544	1.64e-05	0.00248057	3.24366
Rv2031c_15609168;26	PSFAGLRPTFDTRLMR	26	-1.77306	4.6117	-6.12936	1.62e-05	0.00248057	3.25057
Rv3133c_15610269;103	VKDIKGMELARAVKDV	103	-1.78132	5.66298	-4.10767	0.000864262	0.0294951	-0.586934
Rv3130c_15610266;443	LVAISKRRKVTRRRGA	443	-1.79354	4.4522	-7.65286	1.16e-06	0.00061846	5.76223
Rv3133c_15610269;136	KLRGAAEKQDPLSGLT	136	-1.79456	5.32927	-4.8495	0.000190473	0.0116542	0.875531
Rv2627c_15609764;116	PPPLTEVAVRKVKDRR	116	-1.79705	4.85123	-3.89241	0.00135096	0.0379419	-1.01762
Rv0574c_15607714;236	SNWGYATAPGDVAFAH	236	-1.79789	8.41325	-3.91438	0.00129059	0.0372682	-0.973598
Rv2659c_15609796;6	KRQRRKFGRIRQFNSG	6	-1.7982	4.33595	-6.67081	6.12e-06	0.00149867	4.1839
Rv3133c_15610269;107	KGMELARAVKDVGAGR	107	-1.79851	5.20145	-3.71099	0.00197163	0.0484104	-1.38123
Rv3130c_15610266;445	AISKRRKVTRRRGALS	445	-1.80846	4.61156	-6.46263	8.87e-06	0.0018386	3.83035
Rv2027c_15609164;449	RATGLRHRLDKVIDQL	449	-1.83087	4.50611	-7.43079	1.67e-06	0.000775	5.41815
Rv1813c_15608950;80	RAEQVALEKCGDKTCK	80	-1.84234	4.9396	-4.85056	0.00019007	0.0116542	0.877583
Rv2659c_15609796;3	QTGKRQRRKFGRIRQF	3	-1.85269	4.54191	-8.3906	3.58e-07	0.000323189	6.85303
Rv1997_15609134;830	RSAWRLGMFANRWIIL	830	-1.88007	4.38143	-6.89982	4.1e-06	0.00117138	4.56514
Rv0574c_15607714;321	SLQMLPLRVSRMRLQR	321	-1.8824	4.66395	-4.47865	0.000403166	0.0187183	0.149979
Rv2032_15609169;224	RRPEFGHDRSKVLVLS	224	-1.8996	4.24877	-4.94005	0.000158957	0.0105145	1.05055
Rv3407_15610543;73	LLDVTAEPARGRKRTL	73	-1.91	4.79439	-3.8884	0.00136228	0.038141	-1.02566
Rv2631_57117009;373	EAIRASLAKRGIIVRG	373	-1.91496	4.49348	-4.10531	0.000868489	0.0295804	-0.591644
Rv2627c_15609764;50	KLPIARPTIALAAQAF	50	-1.91542	4.37157	-5.08966	0.00011814	0.0087999	1.33763
Rv1997_15609134;303	IGMARMAKRRAVIRRL	303	-1.9213	4.71679	-7.17681	2.55e-06	0.000892045	5.01549
Rv2006_57116935;431	RKVVELRPDIAWDKGK	431	-1.92377	4.85576	-7.11685	2.83e-06	0.000968012	4.919
Rv2659c_15609796;298	YRMFYKARKAAGRPDL	298	-1.94077	4.75853	-7.22245	2.36e-06	0.000883389	5.08857
Rv2004c_15609141;60	RACIREFELNSRLAAQ	60	-1.94576	4.53192	-3.83749	0.00151457	0.0407342	-1.12768
Rv1736c_15608874;154	RRRRRYQRARGKGGLV	154	-1.97951	4.49848	-4.9825	0.000146083	0.00997114	1.13226
Rv3128c_7477503;320	NIPTALPDIHKGILIK	320	-1.99681	4.87732	-5.03831	0.000130769	0.00925755	1.2394
Rv1997_15609134;111	AALQGLRSMVHTHAKV	111	-1.99972	4.47335	-4.28508	0.000599371	0.0239975	-0.233433
Rv2031c_15609168;112	DIKATYDKGILTVSVA	112	-2.00313	5.93164	-4.31188	0.000567245	0.0234169	-0.180188
Rv1997_15609134;75	AGTITAGLKEFVDAAV	75	-2.01578	7.27474	-4.08433	0.000907036	0.0300568	-0.633555
Rv3407_15610543;72	NLLDVTAEPARGRKRT	72	-2.01746	4.72411	-6.15288	1.56e-05	0.0024534	3.29204
Rv1736c_15608874;152	DPRRRRRYQRARGKGG	152	-2.02942	4.55025	-5.90415	2.47e-05	0.00335351	2.84929
Rv2659c_15609796;2	TQTGKRQRRKFGRIRQ	2	-2.03708	4.71078	-11.0696	8.6e-09	4.91e-05	10.2038
Rv3407_15610543;74	LDVTAEPARGRKRTLS	74	-2.03925	5.14945	-4.33439	0.000541623	0.0229113	-0.135509
Rv2032_15609169;223	DRRPEFGHDRSKVLVL	223	-2.06124	4.61729	-3.99568	0.00109003	0.0340986	-0.810826
Rv0570_15607710;1	MGVSWPAKVRRRDGTL	1	-2.07487	4.89438	-4.40589	0.000467794	0.0206553	0.00618096
Rv1997_15609134;441	IPFSSERQYMATLHRD	441	-2.07669	4.80154	-3.82325	0.00156016	0.0416335	-1.15621
Rv1736c_15608874;151	ADPRRRRRYQRARGKG	151	-2.07982	4.45076	-5.66131	3.9e-05	0.00456553	2.40824
Rv0573c_15607713;452	GSNVVGAKAKRP	452	-2.08043	4.95493	-4.50685	0.000380642	0.0182665	0.205591
Rv3133c_15610269;131	AALMAKLRGAAEKQDP	131	-2.09564	6.13446	-3.84354	0.0014956	0.0404143	-1.11555
Rv2629_15609766;289	TLIVGELGEATVVTGK	289	-2.0972	7.5046	-4.26491	0.000624767	0.0245493	-0.273536
Rv1736c_15608874;150	QADPRRRRRYQRARGK	150	-2.12231	4.47649	-6.99534	3.48e-06	0.00107686	4.72177
Rv3132c_15610268;566	SGTVLRWSAPLSQ	566	-2.1385	4.74139	-4.31814	0.000559997	0.0232297	-0.167757
Rv2005c_15609142;244	RPARKLVQKSASAQLV	244	-2.13878	4.8479	-4.27055	0.000617555	0.0243778	-0.262317
Rv2627c_15609764;119	LTEVAVRKVKDRRRSF	119	-2.16192	4.61815	-5.12737	0.000109672	0.00838793	1.40956
Rv2028c_15609165;151	AAWIVVEADGSSDIGV	151	-2.17322	6.91286	-4.47585	0.000405473	0.0187745	0.14446
Rv2005c_15609142;78	LAKEAVGADRKLSVKS	78	-2.19351	5.52116	-4.76775	0.000224435	0.0128596	0.716757
Rv2659c_15609796;242	KVTTPKSDAGVRDISI	242	-2.20212	7.87419	-3.90087	0.00132737	0.0375877	-1.00066
Rv0574c_15607714;326	PLRVSRMRLQRASQTD	326	-2.20262	4.51759	-4.58647	0.000323732	0.0162169	0.362268
Rv1738_15608876;61	LSVARALSDLGKRMLK	61	-2.22565	4.83827	-8.75068	2.07e-07	0.000222106	7.35719
Rv0573c_15607713;450	HPGSNVVGAKAKRP	450	-2.22619	4.95687	-4.64869	0.000285375	0.0150897	0.484294
Rv0573c_15607713;451	PGSNVVGAKAKRP	451	-2.2316	5.02184	-5.3722	6.8e-05	0.0060318	1.87223
Rv1737c_15608875;189	RPNADPVLPRLKAAAR	189	-2.23745	4.78817	-4.10005	0.000877986	0.0296096	-0.60214
Rv2027c_15609164;495	REAVSNAVRHANATSL	495	-2.2542	6.9586	-3.7039	0.00200099	0.0489028	-1.39543
Rv3133c_15610269;130	AAALMAKLRGAAEKQD	130	-2.26359	5.88527	-3.96119	0.00117095	0.035256	-0.879855
Rv3130c_15610266;377	GPRRPLQIMGRRVLDL	377	-2.28318	4.93178	-5.64805	4e-05	0.00458834	2.3839
Rv2005c_15609142;73	ANAVKLAKEAVGADRK	73	-2.28977	5.35052	-4.87544	0.000180839	0.0114007	0.925754
Rv0570_15607710;638	RAIYVAAWKAKVKGIT	638	-2.30103	4.64112	-10.441	1.93e-08	6.62e-05	9.49599
Rv2659c_15609796;236	RVGEGFKVTTPKSDAG	236	-2.3041	6.64998	-4.4147	0.000459431	0.0205508	0.0236246
Rv2659c_15609796;4	TGKRQRRKFGRIRQFN	4	-2.32645	4.56268	-12.3362	1.87e-09	3.2e-05	11.5039
Rv2631_57117009;291	PIDGQLRSVCVHRKGA	291	-2.33644	4.80257	-4.10169	0.000875018	0.0296096	-0.598872
Rv1736c_15608874;147	ADIQADPRRRRRYQRA	147	-2.34626	4.38123	-4.23334	0.000666734	0.0254966	-0.336353
Rv1997_15609134;72	LLVAGTITAGLKEFVD	72	-2.35394	6.62686	-4.13012	0.00082504	0.0290835	-0.542102
Rv2660c_15609797;42	VAPSQFTFSSRSPDFV	42	-2.36663	5.08122	-4.74695	0.00023403	0.0132323	0.676245
Rv1996_15609133;58	YSRFQEAQKREIVEHS	58	-2.383	5.53854	-5.01327	0.000137424	0.00953176	1.19138
Rv3407_15610543;71	QNLLDVTAEPARGRKR	71	-2.40809	4.82409	-8.17858	4.98e-07	0.000355659	6.54764
Rv3128c_7477503;282	LITYRDSLNPAQIGRK	282	-2.40954	4.99966	-3.97375	0.00114081	0.0348156	-0.854724
Rv2004c_15609141;57	QRERACIREFELNSRL	57	-2.41298	4.90852	-4.47378	0.000407194	0.0188033	0.140364
Rv2004c_15609141;29	AVVVLAGDRAFKAKKP	29	-2.43274	4.94404	-5.46823	5.64e-05	0.00549341	2.05155
Rv2006_57116935;774	TLSAGQSVTLEKVATI	774	-2.43293	7.09712	-3.85671	0.00145515	0.0397603	-1.08916
Rv3130c_15610266;436	IEDAVARLVAISKRRK	436	-2.43465	4.58144	-8.88499	1.7e-07	0.000201039	7.54065
Rv1736c_15608874;153	PRRRRRYQRARGKGGL	153	-2.44525	4.68209	-6.81366	4.77e-06	0.0012774	4.42265
Rv2026c_15609163;1	MSAATAKYGILVGVDG	1	-2.48422	5.02273	-3.80269	0.00162845	0.0432157	-1.19742
Rv2030c_15609167;132	PPTDITGKTVIVVDDG	132	-2.49992	5.09996	-4.76993	0.000223454	0.0128464	0.720994
Rv3128c_7477503;283	ITYRDSLNPAQIGRKI	283	-2.51518	5.0797	-3.87171	0.00141043	0.03912	-1.0591
Rv2004c_15609141;298	GKPEAAADAVRHLIIA	298	-2.53852	5.04161	-4.52072	0.000370034	0.018061	0.232935
Rv3131_448824799;36	PTSLELFSRPDMQLRS	36	-2.53854	7.06043	-8.70178	2.23e-07	0.000224954	7.28979
Rv3407_15610543;70	PQNLLDVTAEPARGRK	70	-2.55006	5.88263	-4.72388	0.000245165	0.0135489	0.631261
Rv2005c_15609142;77	KLAKEAVGADRKLSVK	77	-2.55218	5.11815	-8.24278	4.51e-07	0.000342466	6.64079
Rv3127_15610264;308	PTPRRPLDSVLQIRQT	308	-2.57311	5.77281	-3.69403	0.00204261	0.0492873	-1.4152
Rv0573c_15607713;447	AEAHPGSNVVGAKAKR	447	-2.59741	4.98649	-7.32823	1.98e-06	0.000825908	5.25672
Rv2624c_15609761;67	LREAQSAVEAAGKLVK	67	-2.65111	6.0272	-5.44294	5.93e-05	0.00563984	2.00446
Rv0573c_15607713;446	TAEAHPGSNVVGAKAK	446	-2.67169	5.69748	-4.83305	0.000196856	0.0118751	0.843636
Rv3133c_15610269;128	RAAAALMAKLRGAAEK	128	-2.67245	5.67471	-5.61772	4.24e-05	0.0046895	2.32816
Rv2004c_15609141;28	TAVVVLAGDRAFKAKK	28	-2.67618	4.7057	-9.64089	5.72e-08	0.00013266	8.5285
Rv2030c_15609167;131	RPPTDITGKTVIVVDD	131	-2.718	5.06969	-5.38751	6.6e-05	0.005982	1.9009
Rv1996_15609133;295	AVVNSGQAPVIVARIP	295	-2.7205	4.88788	-3.7424	0.00184658	0.0465229	-1.31828
Rv2625c_15609762;92	VTALGGEAKTPKAAFR	92	-2.736	5.57087	-4.466	0.000413706	0.0189104	0.125016
Rv3133c_15610269;168	KQIADRMFLAEKTVKN	168	-2.7555	5.46841	-5.33723	7.27e-05	0.0063079	1.80664
Rv3128c_7477503;322	PTALPDIHKGILIKAG	322	-2.76693	5.46992	-4.38969	0.000483569	0.0211236	-0.0258923
Rv3128c_7477503;48	MSAASIDRYLKTAKAK	48	-2.78476	4.81367	-10.5942	1.58e-08	6.62e-05	9.67252
Rv2659c_15609796;1	MTQTGKRQRRKFGRIR	1	-2.80183	4.7782	-11.5344	4.83e-09	4.14e-05	10.6997
Rv2005c_15609142;232	PDVPVSRVVVCDRPAR	232	-2.84957	5.24197	-3.76324	0.00176802	0.0452762	-1.2765
Rv2627c_15609764;55	RPTIALAAQAFRDEIV	55	-2.85388	5.23868	-5.13234	0.000108602	0.00834333	1.41904
Rv2006_57116935;66	THDDYRRFLAGKPDGV	66	-2.85561	6.23223	-4.17622	0.00075009	0.0273999	-0.450143
Rv2660c_15609797;58	DETAGQSWCAILGLNQ	58	-2.89751	5.73471	-3.9825	0.00112025	0.0345092	-0.837192
Rv0570_15607710;508	GPRRNAQVTSVAPTGT	508	-2.90533	5.56652	-5.05517	0.000126475	0.00910755	1.27169
Rv3128c_7477503;285	YRDSLNPAQIGRKIAD	285	-3.01176	8.55929	-3.70231	0.00200763	0.0489183	-1.39862
Rv3128c_7477503;287	DSLNPAQIGRKIADLQ	287	-3.03954	9.01994	-3.91399	0.00129165	0.0372682	-0.974382
Rv2659c_15609796;233	AVVRVGEGFKVTTPKS	233	-3.0468	5.85805	-7.47527	1.55e-06	0.000757273	5.48765
Rv2004c_15609141;481	GPRERSVGQAYHIWRS	481	-3.09917	5.10161	-4.05746	0.000958946	0.0310843	-0.687254
Rv3128c_7477503;284	TYRDSLNPAQIGRKIA	284	-3.113	5.41702	-3.93201	0.00124414	0.0366861	-0.938284
Rv2659c_15609796;232	RAVVRVGEGFKVTTPK	232	-3.16198	5.26066	-9.58399	6.19e-08	0.00013266	8.45671
Rv0571c_15607711;132	GIATGATAKAACQVAR	132	-3.23537	6.89909	-4.05321	0.000967435	0.031213	-0.695756
Rv2631_57117009;374	AIRASLAKRGIIVRGT	374	-3.23816	4.8059	-6.4851	8.52e-06	0.0018386	3.86883
Rv2006_57116935;913	PAARRAAHRAGHLGAM	913	-3.35923	4.80991	-4.64308	0.000288637	0.0152096	0.473299
Rv2005c_15609142;65	EDEGRQIVANAVKLAK	65	-3.36391	6.98322	-3.91338	0.00129328	0.0372682	-0.975603
Rv2032_15609169;221	NTDRRPEFGHDRSKVL	221	-3.36434	6.84241	-4.0784	0.000918241	0.0302302	-0.645402
Rv2032_15609169;222	TDRRPEFGHDRSKVLV	222	-3.40215	5.71748	-4.16947	0.000760617	0.0276664	-0.463602
Rv3128c_7477503;315	QLYLANIPTALPDIHK	315	-3.68492	6.26542	-5.86284	2.66e-05	0.00345851	2.77487
Rv3127_15610264;124	SPMYWHLFEPALRDAV	124	-3.70126	5.5099	-4.78726	0.000215804	0.0124483	0.754707
Rv3134c_15610270;224	GSACRHLAANAKPGQL	224	-4.0402	7.39229	-4.06386	0.000946318	0.0308535	-0.674463

## Sheet: ATB v. LTBIs2
Supplementary Table 5. Differentially recognized peptides in comparison of ATB to LTBI subgroup 2
Positive and negative values of log-fold change (logFC) indicate over- and under-recognition of the peptides, respectively, as compared to the reference (LTBI subgroup 2).
B = log odds for differential recognition
PROBE_ID	PROBE_SEQUENCE	POSITION STARTED	logFC	AveExpr	t	P.Value	adj.P.Val	B
Rv0574c_15607714;276	RGKPILYGCGDVVDDY	276	2.48383	6.88116	6.33365	8.5e-06	0.0481161	3.10888
Rv2030c_15609167;404	RYACFDHACADDGQAY	404	3.30418	7.73356	6.68557	4.41e-06	0.0377592	3.59272
Rv2030c_15609167;407	CFDHACADDGQAYGFA	407	2.60902	7.73651	6.18665	1.12e-05	0.0481161	2.90012
Rv3130c_15610266;436	IEDAVARLVAISKRRK	436	-1.37355	4.37677	-7.44972	1.12e-06	0.0192446	4.56723

## Sheet: ATB v. LTBIs3
Supplementary Table 6. Differentially recognized peptides in comparison of ATB to LTBI subgroup 3
Positive and negative values of log-fold change (logFC) indicate over- and under-recognition of the peptides, respectively, as compared to the reference (LTBI subgroup 3).
B = log odds for differential recognition
PROBE_ID	PROBE_SEQUENCE	POSITION STARTED	logFC	AveExpr	t	P.Value	adj.P.Val	B
Rv2026c_15609163;113	LMVVGSQGMGALGRLL	113	-1.59692	4.60673	-8.81884	3.21e-07	0.00465607	6.3291
Rv0574c_15607714;276	RGKPILYGCGDVVDDY	276	3.21794	6.96811	8.18579	8e-07	0.00465607	5.61178
Rv2027c_15609164;559	MPTGGTLLRWSAPLR	559	-1.2459	4.28914	-8.17311	8.15e-07	0.00465607	5.59681
Rv2006_57116935;370	GLAEAAAQLADALREI	370	3.38901	8.36818	6.13619	2.17e-05	0.032303	2.85792
Rv1997_15609134;43	FGPNTLAVVTRASLLA	43	-0.990342	4.03309	-5.38523	8.41e-05	0.0464598	1.67296
Rv1812c_15608949;196	VGSDMGLSARPVIEQA	196	2.49472	7.5383	6.40857	1.36e-05	0.032303	3.26418
Rv2659c_15609796;131	AVGTPTMRAHSYSLLR	131	-1.21268	4.16356	-6.23415	1.83e-05	0.032303	3.00549
Rv1997_15609134;255	AILGLAALTFGVGLLR	255	-0.974059	4.02635	-5.91624	3.21e-05	0.032303	2.52065
Rv2003c_15609140;17	GWESPQCRSIRARLLL	17	-0.974651	4.1698	-6.16354	2.07e-05	0.032303	2.89929
Rv2006_57116935;788	TIFTSRDAATLTAAIS	788	-1.68442	4.39369	-6.1412	2.16e-05	0.032303	2.86551
Rv2006_57116935;1126	DRILEAEGDSVNNYQA	1126	2.30371	8.01112	7.20856	3.61e-06	0.015442	4.38472
Rv2003c_15609140;245	GLARYDIEAAHDGIQA	245	2.99788	7.79167	6.0304	2.62e-05	0.032303	2.69673
Rv2623_15609760;67	HGRHLIDDALKVVEQA	67	3.03018	7.06175	6.00158	2.76e-05	0.032303	2.65249
Rv0574c_15607714;277	GKPILYGCGDVVDDYE	277	2.41907	7.24978	5.98893	2.82e-05	0.032303	2.63302
Rv2026c_15609163;270	GMLLGSVSSAVAHSVR	270	-1.273	4.15539	-5.96467	2.94e-05	0.032303	2.59562
Rv2659c_15609796;225	GEVARVRRAVVRVGEG	225	-3.43148	4.80966	-5.9243	3.16e-05	0.032303	2.53315
Rv1997_15609134;256	ILGLAALTFGVGLLRR	256	-0.996636	4.07335	-6.50087	1.16e-05	0.032303	3.39898
Rv2030c_15609167;522	AHNSHVGDARATEVWA	522	2.2685	6.87767	5.87772	3.43e-05	0.0326764	2.46074
Rv2005c_15609142;81	EAVGADRKLSVKSELV	81	-4.56779	7.31127	-5.80655	3.9e-05	0.035162	2.34939
Rv3128c_7477503;78	LRNSIKVRRAGDEVEA	78	2.66576	6.39365	5.5461	6.25e-05	0.0411959	1.93469
Rv0574c_15607714;282	YGCGDVVDDYEGIGGH	282	1.89642	7.90957	5.69022	4.81e-05	0.0360474	2.16556
Rv2631_57117009;288	ETHPIDGQLRSVCVHR	288	-1.66046	4.1719	-5.68678	4.84e-05	0.0360474	2.16008
Rv2627c_15609764;244	QAVWDIRRLLSWIRSQ	244	-0.943053	4.05571	-5.61595	5.5e-05	0.0392862	2.04702
Rv0573c_15607713;26	ERMSGTAVFEIFFRKL	26	-1.11574	4.28594	-5.58951	5.78e-05	0.0395769	2.00458
Rv3128c_7477503;120	LTDVHIGWVFTRTVRN	120	-0.842632	3.95633	-5.73762	4.41e-05	0.0360474	2.24075
Rv2005c_15609142;279	NAVLHAARVPVIVARQ	279	-0.849514	3.95165	-5.51428	6.63e-05	0.0420514	1.88326
Rv3132c_15610268;398	VIQRLFAIGLALQGAV	398	-1.09666	4.07207	-5.49034	6.93e-05	0.0423723	1.84443
Rv3130c_15610266;348	LPFPMTAWAVGLLMRL	348	-1.18849	4.42902	-5.42276	7.84e-05	0.0463342	1.73439
Rv1997_15609134;492	TVLRATEMLTSRGLRV	492	-1.32534	4.30526	-5.39644	8.23e-05	0.0464598	1.69133
Rv1997_15609134;495	RATEMLTSRGLRVLAT	495	-1.3467	4.06981	-6.18665	1.99e-05	0.032303	2.93415

## Sheet: LTBIs1 v. EHC
Supplementary Table 7. Differentially recognized peptides in comparison of LTBI subgroup 1 to EHC
Positive and negative values of log-fold change (logFC) indicate over- and under-recognition of the peptides, respectively, as compared to the reference (EHC).
B = log odds for differential recognition
PROBE_ID	PROBE_SEQUENCE	POSITION STARTED	logFC	AveExpr	t	P.Value	adj.P.Val	B
Rv2004c_15609141;57	QRERACIREFELNSRL	57	2.4172	4.90535	6.60929	6.92e-06	0.0237025	3.35766
Rv2027c_15609164;449	RATGLRHRLDKVIDQL	449	1.834	4.50376	7.962	7.14e-07	0.00611681	4.9924
Rv2030c_15609167;271	LIGESSHGTHEFYQAR	271	3.79361	4.82891	7.25104	2.29e-06	0.0130494	4.17216
Rv2030c_15609167;477	YYRAMFSGRVTSWNLR	477	1.30255	4.77499	6.75034	5.4e-06	0.0231146	3.54291
Rv3134c_15610270;224	GSACRHLAANAKPGQL	224	3.80562	7.56822	8.40215	3.59e-07	0.00611681	5.45944

## Sheet: LTBIs2 v. EHC
Supplementary Table 8 Differentially recognized peptides in comparison of LTBI subgroup 2 to EHC
Positive and negative values of log-fold change (logFC) indicate over- and under-recognition of the peptides, respectively, as compared to the reference (EHC).
B = log odds for differential recognition
PROBE_ID	PROBE_SEQUENCE	POSITION STARTED	logFC	AveExpr	t	P.Value	adj.P.Val	B
Rv1998_15609135;64	AALAPLQCYVSVDIED	64	1.34063	4.46932	7.60386	8.68e-07	0.0148699	4.79623
Rv2003c_15609140;79	GRPILATEVAALRPLI	79	1.95332	4.46595	6.54888	5.71e-06	0.0489432	3.44031

## Sheet: LTBIs3 v. EHC
Supplementary Table 9. Differentially recognized peptides in comparison of LTBI subgroup 3 to EHC
Positive and negative values of log-fold change (logFC) indicate over- and under-recognition of the peptides, respectively, as compared to the reference (EHC).
B = log odds for differential recognition
PROBE_ID	PROBE_SEQUENCE	POSITION STARTED	logFC	AveExpr	t	P.Value	adj.P.Val	B
Rv2631_57117009;142	ISDRALQRGLGQIGSL	142	2.50377	4.78559	8.18054	8.21e-07	0.0140584	4.78379
